# Supplementary material for: Prognostic Value of an Autophagy-Related Five-Gene Signature for Lower-Grade Glioma Patients
Source: Front Oncol. 2021 Mar 9;11:644443. doi: 10.3389/fonc.2021.644443 (PMC7985555; doi:10.3389/fonc.2021.644443)
Supplement: Supplementary file 1 [file Table_1.xlsx]

## Sheet: Sheet2
Supplementary table S1: ATGs of Univariate Cox regression analysis in the TCGA and CGGA set
TCGA( n = 524)						CGGA( n =431)
ARGsID	coef	COX_P	HR	right	left	ARGsID	coef	COX_P	HR	right	left
AMBRA1	-0.592846	0.0034994	0.552752	0.371292	0.822895	AMBRA1	0.0456017	0.00020428	1.04666	1.02177	1.07215
APOL1	0.355591	4.49118e-07	1.42702	1.24296	1.63834	APOL1	0.0320445	0.00401961	1.03256	1.01026	1.05536
ATG16L1	0.623545	0.011179	1.86553	1.15239	3.02	ARNT	0.0616444	0.000766931	1.06358	1.02607	1.10247
ATG2B	-0.600188	0.00320509	0.548708	0.368134	0.817857	ATF6	0.071065	0.0152155	1.07365	1.01377	1.13706
ATG4A	0.803458	0.000785618	2.23325	1.39721	3.56954	ATG16L1	0.0568727	0.000572149	1.05852	1.02481	1.09334
ATG4C	0.731793	2.89202e-06	2.0788	1.52992	2.82462	ATG2B	0.0795223	0.0127746	1.08277	1.01707	1.15271
ATG9B	0.209682	0.00451468	1.23329	1.06712	1.42533	ATG3	0.0112496	0.0142044	1.01131	1.00226	1.02045
BAG1	-0.819474	3.64273e-09	0.440663	0.33564	0.57855	ATG4A	0.130676	0.00192587	1.1396	1.04927	1.2377
BAK1	1.18868	1.72509e-06	3.28274	2.01699	5.3428	ATG4C	0.0689312	4.09364e-07	1.07136	1.04316	1.10033
BAX	0.579595	1.04418e-05	1.78531	1.37971	2.31016	ATG7	0.0400196	0.00999797	1.04083	1.00962	1.07301
BCL2L1	0.499969	0.00766997	1.64867	1.14161	2.38094	ATIC	-0.00236913	0.0171219	0.997634	0.995692	0.999579
BID	-0.754497	2.98651e-13	0.470247	0.383963	0.575921	BAG1	-0.0049971	0.000362932	0.995015	0.992286	0.997752
BIRC5	0.270576	1.19073e-09	1.31072	1.20126	1.43015	BAG3	0.00709891	0.0316396	1.00712	1.00062	1.01367
BNIP3	-0.920155	2.97798e-09	0.398457	0.294011	0.540007	BAK1	0.141997	4.95631e-08	1.15257	1.09522	1.21293
CANX	0.477168	0.0291886	1.6115	1.04953	2.47438	BAX	0.00241255	0.0232376	1.00242	1.00033	1.00451
CAPN1	0.737828	9.2172e-05	2.09139	1.44485	3.02723	BCL2	0.0472657	0.000176309	1.0484	1.02282	1.07462
CAPNS1	0.678081	2.48489e-05	1.97009	1.43744	2.70013	BCL2L1	0.0129872	0.0110255	1.01307	1.00298	1.02327
CASP1	0.444738	8.37971e-09	1.56008	1.34101	1.81494	BECN1	0.0164924	0.00888231	1.01663	1.00415	1.02927
CASP3	0.715848	3.79049e-09	2.04592	1.61247	2.59589	BID	-0.014354	0.000147572	0.985749	0.978468	0.993083
CASP4	0.616364	6.69454e-14	1.85218	1.57642	2.17618	BIRC5	0.0351792	1.76828e-11	1.03581	1.02524	1.04648
CASP8	0.784504	1.0966e-14	2.19132	1.79594	2.67375	BNIP3L	0.0103387	0.0261563	1.01039	1.00123	1.01964
CCL2	0.109645	0.0151708	1.11588	1.02137	1.21914	CALCOCO2	0.00995147	0.0370008	1.01	1.0006	1.01949
CCR2	0.101463	0.00597252	1.10679	1.02956	1.18981	CANX	0.00284119	0.00187571	1.00285	1.00105	1.00464
CD46	0.427771	0.0251366	1.53383	1.05481	2.2304	CAPN10	-0.00840564	0.0402305	0.99163	0.983698	0.999626
CDKN1B	-0.730101	0.000526959	0.48186	0.318899	0.728098	CASP1	0.0396007	1.08045e-05	1.0404	1.02221	1.05891
CDKN2A	-0.142994	0.00455806	0.866759	0.785218	0.956767	CASP3	0.0622914	6.62646e-13	1.06427	1.04635	1.08251
CFLAR	1.22716	3.066e-10	3.41152	2.32822	4.99886	CASP4	0.0398326	1.60101e-06	1.04064	1.02384	1.05771
CTSB	0.61474	1.68347e-05	1.84918	1.39759	2.44668	CASP8	0.154621	9.90226e-11	1.16722	1.11379	1.2232
CTSD	0.336647	0.0178873	1.40024	1.05972	1.8502	CCR2	0.319216	0.02708	1.37605	1.03682	1.82626
CX3CL1	-0.277843	0.00175763	0.757416	0.636409	0.90143	CD46	0.0167312	0.00381836	1.01687	1.00541	1.02846
CXCR4	0.195218	0.00840595	1.21558	1.0513	1.40552	CDKN1B	0.00678684	0.0375277	1.00681	1.00039	1.01327
DAPK1	-0.261417	0.00201019	0.76996	0.652267	0.908888	CDKN2A	0.00272932	2.9007e-05	1.00273	1.00145	1.00402
DDIT3	0.3831	2.07189e-05	1.46682	1.22963	1.74977	CFLAR	0.0320529	3.6057e-10	1.03257	1.02228	1.04297
DIRAS3	0.479436	3.40517e-15	1.61516	1.43349	1.81986	CHMP2B	0.0289534	0.0134497	1.02938	1.00601	1.05328
DLC1	0.594907	1.70878e-08	1.81286	1.47424	2.22927	CTSB	0.000407609	0.0196368	1.00041	1.00007	1.00075
DNAJB1	0.31728	0.000217908	1.37339	1.16077	1.62494	CX3CL1	-0.0112624	0.00681057	0.988801	0.980767	0.9969
EDEM1	1.18335	7.04445e-08	3.26531	2.12348	5.02113	CXCR4	0.0156611	0.00200456	1.01578	1.00574	1.02593
EEF2	-0.948215	1.16612e-08	0.387432	0.279711	0.536638	DIRAS3	0.0401674	2.8634e-06	1.04099	1.02362	1.05864
EEF2K	0.462997	0.0154453	1.58883	1.0923	2.31106	DLC1	0.0405489	3.06556e-07	1.04138	1.02534	1.05767
EGFR	0.20009	0.00286918	1.22151	1.07096	1.39324	DNAJB1	0.00506666	3.09213e-08	1.00508	1.00328	1.00688
EIF2AK2	0.708183	0.000107536	2.0303	1.41878	2.9054	EDEM1	0.0909174	4.92108e-10	1.09518	1.06426	1.127
EIF2AK3	0.672562	5.25791e-05	1.95925	1.41423	2.71431	EEF2	-0.000328861	0.000257869	0.999671	0.999495	0.999848
EIF4G1	1.15458	3.62674e-05	3.17269	1.8343	5.48764	EEF2K	0.100058	5.48311e-12	1.10523	1.07423	1.13713
ERBB2	0.713191	2.7239e-10	2.04049	1.63525	2.54616	EGFR	0.00611534	3.41249e-09	1.00613	1.0041	1.00818
ERN1	0.537076	0.00326277	1.711	1.19633	2.44708	EIF2AK2	0.0434372	0.00141029	1.04439	1.01691	1.07262
FADD	0.698847	0.000102727	2.01143	1.41368	2.86193	EIF2AK3	0.0936328	3.82755e-06	1.09816	1.05539	1.14265
FAS	0.360813	2.42894e-05	1.4345	1.21323	1.69611	EIF2S1	0.00884558	0.00385586	1.00888	1.00285	1.01496
FKBP1A	0.89047	1.07227e-05	2.43627	1.63886	3.62169	EIF4G1	0.00618346	0.0092393	1.0062	1.00153	1.0109
FKBP1B	0.153503	0.0251245	1.16591	1.01934	1.33355	ERBB2	0.0409336	3.81284e-07	1.04178	1.02545	1.05837
FOS	0.102912	0.0434852	1.10839	1.00301	1.22484	ERN1	0.0740377	1.47057e-05	1.07685	1.04138	1.11352
FOXO1	0.313863	0.00391535	1.3687	1.10587	1.69401	ERO1L	0.0402155	0.00126766	1.04104	1.01589	1.06681
FOXO3	-0.669328	0.000741548	0.512052	0.347089	0.755418	FADD	0.074535	1.835e-09	1.07738	1.05152	1.10388
GAA	0.423473	0.0246649	1.52726	1.05552	2.20983	FAS	0.0270678	0.0287265	1.02744	1.00282	1.05266
GABARAP	-0.830316	4.4853e-05	0.435911	0.292557	0.649509	FKBP1A	0.00499837	0.000796563	1.00501	1.00208	1.00795
GABARAPL1	-0.478339	0.000520844	0.619812	0.473059	0.812091	FOS	0.00161139	0.00102812	1.00161	1.00065	1.00258
GABARAPL2	-0.694979	9.80773e-05	0.499085	0.351809	0.708013	FOXO1	0.111509	5.21682e-06	1.11796	1.0656	1.1729
GAPDH	0.567896	0.00110481	1.76455	1.25447	2.48202	GABARAP	-0.000558243	0.000329855	0.999442	0.999137	0.999747
GNAI3	0.74986	7.25189e-06	2.1167	1.52539	2.93723	GABARAPL2	-0.00215171	0.00376683	0.997851	0.996399	0.999304
GOPC	-0.777114	8.40829e-05	0.459731	0.3121	0.677196	GNAI3	0.0540846	2.82794e-12	1.05557	1.03968	1.07171
GRID1	-0.506568	2.8933e-18	0.60256	0.537684	0.675265	GRID1	-0.0248659	0.00093524	0.975441	0.961181	0.989912
GRID2	-0.305317	3.28385e-11	0.73689	0.673323	0.806458	HDAC1	0.0337359	1.59779e-16	1.03431	1.02605	1.04264
HDAC1	0.756385	3.58489e-08	2.13056	1.62798	2.78829	HDAC6	-0.0069697	0.00248375	0.993055	0.988581	0.997549
HSP90AB1	-1.09207	2.15501e-06	0.33552	0.213568	0.52711	HIF1A	0.00912814	0.000429063	1.00917	1.00406	1.01431
HSPA5	0.53431	0.00112296	1.70627	1.2372	2.35318	HSPA5	0.00999188	5.16713e-09	1.01004	1.00666	1.01343
HSPA8	-0.405841	0.046782	0.666416	0.446684	0.994239	IKBKB	0.0246361	6.44087e-05	1.02494	1.01263	1.0374
HSPB8	-0.132479	0.00398974	0.875921	0.80038	0.958593	ITGA3	0.0193622	0.000265741	1.01955	1.009	1.03022
IKBKB	0.708419	0.000995291	2.03078	1.33193	3.09631	ITGA6	0.0293447	0.00125303	1.02978	1.01159	1.0483
IKBKE	0.42925	5.01173e-05	1.5361	1.24829	1.89027	ITGB1	0.0103032	1.09593e-12	1.01036	1.00749	1.01323
ITGA3	0.483847	4.6697e-09	1.6223	1.37985	1.90735	KIF5B	0.0142498	0.00371767	1.01435	1.00463	1.02416
ITGA6	0.415082	0.000529593	1.5145	1.19759	1.91525	LAMP1	0.00534364	0.00131557	1.00536	1.00209	1.00864
ITGB1	0.477515	6.30385e-06	1.61206	1.31032	1.9833	LAMP2	0.00639721	4.09412e-05	1.00642	1.00335	1.0095
ITGB4	0.227372	3.78673e-05	1.2553	1.12661	1.39869	MAP1LC3A	-0.00194969	0.0262083	0.998052	0.996338	0.999769
KIF5B	-0.672832	0.00147735	0.510262	0.33701	0.77258	MAP1LC3C	0.739181	1.09511e-15	2.09422	1.74794	2.5091
LAMP1	0.425172	0.0204503	1.52985	1.06787	2.19169	MAP2K7	0.0246133	0.0102904	1.02492	1.00583	1.04437
LAMP2	0.494039	0.0013377	1.63892	1.21189	2.21643	MAPK3	-0.00401415	0.00354138	0.995994	0.993311	0.998684
MAP1LC3C	0.272758	6.70544e-14	1.31358	1.22313	1.41072	MAPK8IP1	-0.00223997	0.0255208	0.997763	0.995803	0.999726
MAPK1	-0.669336	0.000890975	0.512048	0.345025	0.759926	MLST8	-0.00675788	0.000226761	0.993265	0.989703	0.996839
MAPK3	-0.625228	0.000546943	0.535139	0.375408	0.762833	MTOR	0.0558408	1.81078e-06	1.05743	1.03346	1.08195
MAPK8	-1.22418	1.76183e-17	0.293998	0.221756	0.389774	NAF1	0.161612	5.84729e-06	1.1754	1.09605	1.2605
MAPK8IP1	-0.312221	0.000321917	0.73182	0.617333	0.867539	NAMPT	0.00356802	5.24653e-05	1.00357	1.00184	1.00531
MAPK9	-0.89075	7.1107e-06	0.410348	0.278163	0.605348	NFE2L2	0.018637	0.00110906	1.01881	1.00746	1.03029
MLST8	-1.16099	1.14917e-06	0.313175	0.196165	0.49998	NFKB1	0.13573	4.32914e-11	1.14537	1.10007	1.19254
MTOR	0.507983	0.00888868	1.66194	1.13591	2.43155	NLRC4	0.211648	0.0207172	1.23571	1.03284	1.47844
MYC	-0.289777	3.1859e-05	0.74843	0.652912	0.857922	NPC1	0.0127483	0.0202923	1.01283	1.00198	1.02379
NAMPT	0.618806	2.11489e-15	1.85671	1.59352	2.16336	NRG1	0.0273171	0.0155772	1.02769	1.00519	1.0507
NBR1	-0.89014	0.000131608	0.410598	0.260164	0.648018	NRG2	-0.067316	0.0205926	0.9349	0.883116	0.98972
NCKAP1	-0.565323	0.00324511	0.568177	0.389946	0.827871	P4HB	0.00284541	3.00097e-05	1.00285	1.00151	1.00419
NFE2L2	0.890135	5.82965e-05	2.43546	1.57791	3.75905	PARP1	0.0112662	1.09598e-05	1.01133	1.00626	1.01642
NFKB1	0.627553	0.000996896	1.87302	1.28899	2.72168	PEA15	-0.00065462	0.000497142	0.999346	0.998977	0.999714
NLRC4	0.361485	0.000165387	1.43546	1.18933	1.73252	PELP1	-0.0100444	0.00455377	0.990006	0.98316	0.9969
NRG2	-0.410011	0.0213169	0.663643	0.46811	0.940852	PEX14	0.0139316	0.0176143	1.01403	1.00243	1.02576
NRG3	-0.445222	1.87501e-15	0.640682	0.574076	0.715017	PINK1	-0.00246252	0.0349118	0.997541	0.995261	0.999826
P4HB	1.10738	7.36652e-11	3.02641	2.16871	4.22333	PPP1R15A	0.018623	7.57186e-06	1.0188	1.01053	1.02714
PEA15	-0.520228	6.4509e-12	0.594385	0.512394	0.689495	PRKAR1A	0.00244984	0.0443066	1.00245	1.00006	1.00485
PELP1	-0.929546	0.000880629	0.394733	0.228255	0.682633	PRKCD	0.0636453	0.000240176	1.06571	1.03012	1.10253
PIK3R4	-0.507182	0.038562	0.60219	0.372442	0.973664	PRKCQ	0.0963946	0.0381321	1.10119	1.00529	1.20625
PPP1R15A	0.398832	3.20288e-05	1.49008	1.23474	1.79823	RAB11A	0.00775937	7.04848e-05	1.00779	1.00394	1.01165
PRKAR1A	0.44234	0.0429974	1.55635	1.01404	2.38868	RAB1A	0.00758204	0.00634036	1.00761	1.00214	1.01311
PRKCD	0.204821	0.0219972	1.22731	1.02999	1.46242	RAB24	-0.00887019	0.000305755	0.991169	0.986408	0.995953
PRKCQ	-0.233899	0.0174289	0.791442	0.652648	0.959752	RAB33B	0.0589273	6.37874e-06	1.0607	1.0339	1.08819
PTEN	-1.39173	6.28656e-12	0.248645	0.167193	0.369778	RAB5A	0.0127331	0.00105986	1.01281	1.00512	1.02056
PTK6	-0.363689	1.12018e-05	0.695107	0.590983	0.817576	RAB7A	0.00515521	0.00035321	1.00517	1.00233	1.00802
RAB33B	0.60445	1.24845e-05	1.83025	1.39555	2.40035	RAF1	0.0151675	4.43369e-06	1.01528	1.00873	1.02188
RB1	0.606318	0.000718238	1.83367	1.29045	2.60554	RB1	0.0305474	2.67883e-05	1.03102	1.01642	1.04582
RB1CC1	-0.424702	0.0207553	0.653965	0.456269	0.93732	RGS19	0.0351052	3.3922e-08	1.03573	1.0229	1.04872
RGS19	0.507782	6.51823e-06	1.6616	1.33249	2.072	RHEB	0.00420172	0.0115711	1.00421	1.00094	1.00749
SAR1A	-2.62077	5.02025e-21	0.0727472	0.0421423	0.125578	RPS6KB1	0.0432226	0.00447622	1.04417	1.01351	1.07576
SERPINA1	0.29014	1.32887e-07	1.33661	1.20001	1.48877	RPTOR	0.0763281	0.000110312	1.07932	1.03836	1.12189
SESN2	0.421318	0.00198873	1.52397	1.16678	1.99051	SERPINA1	0.0152881	2.13961e-05	1.01541	1.00827	1.02259
SH3GLB1	1.11803	5.89228e-10	3.05883	2.1473	4.3573	SESN2	0.0474238	0.00126689	1.04857	1.01876	1.07924
SIRT1	-1.13577	1.85488e-12	0.321174	0.23416	0.440524	SH3GLB1	0.0401073	8.50347e-13	1.04092	1.02955	1.05243
SIRT2	-0.245317	0.024689	0.782456	0.631681	0.969219	SPHK1	0.00581323	0.0486657	1.00583	1.00003	1.01166
SPHK1	0.166835	0.0047329	1.18156	1.0524	1.32657	SPNS1	-0.00402641	0.0182766	0.995982	0.992657	0.999318
SPNS1	0.325186	0.0294549	1.38429	1.033	1.85504	SQSTM1	0.00227828	0.017604	1.00228	1.0004	1.00417
ST13	-1.24404	1.40161e-11	0.288217	0.200919	0.413445	STK11	-0.00373159	0.00598698	0.996275	0.993628	0.99893
TBK1	0.920669	0.00514483	2.51097	1.31747	4.78568	TBK1	0.0341287	1.03241e-06	1.03472	1.02065	1.04898
TM9SF1	0.60976	0.000422005	1.83999	1.31103	2.58237	TMEM74	0.166275	0.0161664	1.1809	1.03125	1.35226
TNFSF10	0.198158	0.00975711	1.21915	1.04904	1.41686	TP53	0.0166869	2.03411e-07	1.01683	1.01045	1.02325
TP53	0.277999	0.0133082	1.32049	1.0596	1.64561	TP63	0.33166	2.71611e-05	1.39328	1.19332	1.62674
TP63	0.191994	0.00226683	1.21166	1.07115	1.37061	TSC2	-0.00370443	0.0410729	0.996302	0.992768	0.99985
TP73	0.276751	1.04508e-07	1.31884	1.19097	1.46044	TUSC1	0.0224034	1.71288e-06	1.02266	1.01331	1.03208
TSC1	-1.19099	2.66482e-08	0.303919	0.199754	0.462404	ULK1	0.0277999	0.000711268	1.02819	1.01177	1.04487
TSC2	-0.571629	0.0170928	0.564605	0.352944	0.903198	ULK2	0.029149	0.00412899	1.02958	1.00927	1.05029
VAMP3	0.424732	0.00433601	1.52918	1.14215	2.04737	ULK3	0.0069098	0.0188067	1.00693	1.00115	1.01276
VEGFA	0.313434	2.23402e-06	1.36812	1.20152	1.55781	USP10	0.0210104	0.00127723	1.02123	1.00826	1.03437
WDFY3	-0.479796	0.000213398	0.618909	0.480093	0.797864	UVRAG	0.0950594	0.000297317	1.09972	1.04452	1.15785
WIPI1	0.74386	1.37695e-07	2.10404	1.5954	2.77486	VAMP3	0.014407	0.000114479	1.01451	1.00711	1.02196
						VAMP7	0.0448052	0.0383921	1.04582	1.0024	1.09113
						VEGFA	0.00161607	3.81468e-06	1.00162	1.00093	1.0023
						WIPI1	0.0693442	5.59181e-11	1.07181	1.04981	1.09426
						ZFYVE1	0.0912206	1.96076e-07	1.09551	1.05851	1.13381
