# Supplementary material for: Prognostic Value of an Autophagy-Related Five-Gene Signature for Lower-Grade Glioma Patients
Source: Front Oncol. 2021 Mar 9;11:644443. doi: 10.3389/fonc.2021.644443 (PMC7985555; doi:10.3389/fonc.2021.644443)
Supplement: Supplementary file 2 [file Table_2.xlsx]

## Sheet: Sheet2
Supplementary table S2: The signature composed of ATGs in the TCGA datasets (n=524)
multi-transcriptome-signature	Training_AUC	Training_KM-P	Training_COX_xishu	Training_COX_P
BAG1_BID_MAP1LC3C_NRG3_PTK6	0.771139	2.35801e-14	1.4659	2.7056e-12
BAG1_BID_DAPK1_MAP1LC3C_NRG3_PTK6	0.769969	1.51693e-15	1.59562	6.11637e-13
BAG1_MAP1LC3C_NRG3_PTK6	0.769139	1.48306e-13	1.51526	1.6888e-11
BAG1_BID_DAPK1_NRG3_PTK6	0.768102	5.79125e-14	1.43344	4.59537e-12
BID_MAP1LC3C_NRG3_PTK6	0.76714	1.33379e-13	1.44401	1.04225e-11
BAG1_DAPK1_NRG3_PTK6_ST13	0.76697	1.49905e-15	1.49137	2.41013e-13
BAG1_BID_NRG3_PTK6	0.766876	8.29957e-16	1.51272	1.43563e-13
BAG1_MAP1LC3C_NRG3_PEA15_PTK6	0.766216	2.12276e-12	1.3794	8.14018e-11
BAG1_BID_DAPK1_NRG3_PTK6_ST13	0.765914	3.39048e-16	1.57915	1.26715e-13
BAG1_BID_DAPK1_NRG3_PTK6_SAR1A	0.765669	1.87921e-14	1.46004	2.01356e-12
BAG1_BID_MAP1LC3C_NRG3_PEA15_PTK6	0.765179	2.39429e-14	1.46388	2.7401e-12
BAG1_DAPK1_MAP1LC3C_NRG3_PTK6	0.76482	2.38709e-12	1.37707	8.63123e-11
BAG1_BID_DAPK1_MAP1LC3C_NRG3_PEA15_PTK6	0.76482	3.68806e-12	1.33647	1.05853e-10
BID_NRG3_PTK6	0.764462	1.85597e-14	1.47835	2.01201e-12
BAG1_BID_NRG3_PEA15_PTK6	0.764085	9.44149e-16	1.52522	1.70835e-13
BAG1_DAPK1_MAP1LC3C_NRG3_PEA15_PTK6	0.763481	3.62735e-13	1.43679	2.39169e-11
BAG1_BID_DAPK1_MAP1LC3C_NRG3_PTK6_SAR1A	0.763462	8.7006e-15	1.51817	1.65369e-12
BAG1_BID_NRG3_PTK6_SAR1A	0.763424	7.25543e-15	1.48013	1.00794e-12
BAG1_DAPK1_MAP1LC3C_NRG3_PTK6_ST13	0.76333	2.1173e-13	1.41714	1.31747e-11
BID_DAPK1_MAP1LC3C_NRG3_PTK6	0.763066	5.50745e-13	1.41209	2.88603e-11
BAG1_BID_DAPK1_NRG3_PTK6_SAR1A_ST13	0.762689	2.51289e-13	1.36747	1.03326e-11
BAG1_BID_MAP1LC3C_NRG3_PTK6_SAR1A	0.762387	1.63344e-14	1.50506	2.5624e-12
BID_MAP1LC3C_NRG3_PEA15_PTK6	0.762255	7.61729e-14	1.43906	6.32292e-12
ATG16L1_BAG1_BID_MAP1LC3C_NRG3_PTK6	0.762161	5.50047e-13	1.38102	2.52238e-11
ATG16L1_BAG1_BID_DAPK1_MAP1LC3C_NRG3_PTK6	0.762085	2.92345e-13	1.42557	1.86369e-11
BAG1_BID_DAPK1_MAP1LC3C_NRG3_PTK6_ST13	0.761727	1.01254e-12	1.31903	2.92087e-11
BAG1_BID_DAPK1_NRG3_PEA15_PTK6	0.761689	3.87396e-15	1.49573	4.70472e-13
BAG1_NRG3_PTK6_ST13	0.761482	1.57524e-16	1.56332	5.93504e-14
BAG1_BID_DAPK1_MAP1LC3C_NRG3_PEA15_PTK6_SAR1A	0.760501	1.5347e-15	1.5281	3.56404e-13
BAG1_BID_DAPK1_NRG3_PEA15_PTK6_SAR1A	0.759954	5.70952e-15	1.48769	8.06394e-13
BAG1_DAPK1_MAP1LC3C_NRG3_PEA15_PTK6_ST13	0.759822	7.17485e-14	1.41403	4.90254e-12
BAG1_NRG3_PEA15_PTK6	0.759671	4.53613e-13	1.40558	2.2195e-11
BAG1_BID_NRG3_PEA15_PTK6_SAR1A	0.759671	2.53244e-14	1.42871	2.00979e-12
BAG1_BID_DAPK1_NRG3_PEA15_PTK6_ST13	0.759614	2.19034e-16	1.5311	4.49424e-14
BAG1_BID_DAPK1_NRG3_PEA15_PTK6_SAR1A_ST13	0.75952	2.22632e-15	1.47675	2.7955e-13
BAG1_BID_NRG3_PTK6_ST13	0.759105	1.66904e-16	1.55179	4.10657e-14
BAG1_NRG3_PTK6	0.759049	1.57197e-11	1.30808	2.95856e-10
BAG1_DAPK1_NRG3_PEA15_PTK6_ST13	0.758879	2.298e-15	1.48122	2.61878e-13
BAG1_BID_MAP1LC3C_NRG3_PEA15_PTK6_SAR1A	0.758841	4.68815e-14	1.41323	3.24298e-12
BAG1_BID_DAPK1_MAP1LC3C_NRG3_PEA15_PTK6_ST13	0.758389	4.88001e-15	1.46278	4.73531e-13
ATG16L1_BAG1_BID_NRG3_PTK6	0.758275	1.24969e-15	1.50508	1.91212e-13
ATG16L1_BAG1_BID_DAPK1_NRG3_PTK6	0.758181	3.03767e-14	1.4394	2.0164e-12
BID_DAPK1_MAP1LC3C_NRG3_PEA15_PTK6	0.758124	1.34141e-12	1.34801	4.31816e-11
ATG16L1_BAG1_BID_MAP1LC3C_NRG3_PEA15_PTK6	0.758124	8.00375e-14	1.42373	5.97922e-12
BAG1_BID_DAPK1_DIRAS3_NRG3_PTK6_SAR1A	0.757804	1.72593e-12	1.30878	4.42648e-11
BID_DAPK1_NRG3_PTK6_SAR1A	0.75771	3.24484e-13	1.38253	1.52938e-11
BID_NRG3_PEA15_PTK6	0.757615	1.54418e-13	1.40515	6.60276e-12
ATG16L1_BID_MAP1LC3C_NRG3_PTK6	0.757219	2.70036e-12	1.33145	7.76082e-11
BID_NRG3_PTK6_SAR1A	0.757181	3.29872e-15	1.48415	4.9603e-13
BAG1_BID_DAPK1_MAP1LC3C_NRG3_PTK6_SAR1A_ST13	0.757125	6.99586e-15	1.46462	8.79822e-13
BID_DAPK1_NRG3_PTK6_SAR1A_ST13	0.75703	2.0609e-13	1.38195	9.71137e-12
ATG16L1_BAG1_BID_DAPK1_NRG3_PTK6_ST13	0.75703	5.28039e-16	1.52586	9.56045e-14
BAG1_BID_DAPK1_MAP1LC3C_PTK6	0.756993	1.27231e-12	1.3478	4.40831e-11
BAG1_MAP1LC3C_NRG3_PTK6_ST13	0.756955	8.51689e-13	1.34414	3.03766e-11
BAG1_BID_DAPK1_DIRAS3_NRG3_PEA15_PTK6_SAR1A	0.75688	4.21379e-15	1.46034	4.65903e-13
BAG1_BID_MAP1LC3C_NRG3	0.756766	2.07328e-13	1.36491	9.5462e-12
ATG16L1_BAG1_BID_DAPK1_NRG3_PTK6_SAR1A	0.756766	5.25792e-16	1.52234	1.30365e-13
BAG1_NRG3_PEA15_PTK6_ST13	0.756653	1.9125e-18	1.64785	1.9206e-15
BAG1_DAPK1_NRG3_PTK6_SAR1A_ST13	0.756578	2.1329e-16	1.52682	6.70902e-14
ATG16L1_BAG1_BID_DAPK1_MAP1LC3C_NRG3_PEA15_PTK6	0.756578	1.4921e-12	1.33119	4.6238e-11
ATG16L1_BAG1_BID_NRG3_PTK6_SAR1A	0.756446	1.84487e-14	1.42204	1.48103e-12
BAG1_BID_DAPK1_PTK6_SAR1A	0.756333	7.67183e-14	1.42754	5.73483e-12
ATG16L1_BAG1_BID_DAPK1_MAP1LC3C_NRG3_PTK6_SAR1A	0.756257	1.67501e-14	1.48777	2.34252e-12
BAG1_BID_DAPK1_MAP1LC3C_PEA15_PTK6	0.756219	1.54674e-14	1.47415	2.0118e-12
BAG1_BID_NRG3_PEA15_PTK6_ST13	0.756144	4.46564e-16	1.51748	7.54356e-14
BAG1_MAP1LC3C_NRG3_PEA15_PTK6_ST13	0.756125	4.04717e-14	1.41292	3.03178e-12
BAG1_MAP1LC3C_NRG3	0.756012	5.08398e-13	1.39984	2.48893e-11
BAG1_BID_MAP1LC3C_NRG3_PTK6_ST13	0.755805	2.12909e-13	1.35396	8.87441e-12
BID_MAP1LC3C_NRG3_PTK6_SAR1A	0.755786	4.07418e-13	1.40204	2.18832e-11
BID_DAPK1_NRG3_PTK6	0.755729	1.92891e-13	1.38509	8.79728e-12
BID_DAPK1_MAP1LC3C_NRG3_PTK6_SAR1A	0.755691	3.47678e-13	1.39104	1.77178e-11
ATG16L1_BAG1_MAP1LC3C_NRG3_PTK6	0.755672	1.30576e-11	1.30642	2.79517e-10
ATG16L1_BAG1_BID_NRG3_PEA15_PTK6	0.755182	2.79982e-15	1.47554	3.15642e-13
BID_DAPK1_NRG3_PEA15_PTK6_SAR1A	0.755012	6.11399e-14	1.47946	6.44367e-12
BAG1_BID_NRG3_PEA15_PTK6_SAR1A_ST13	0.754975	2.11215e-14	1.40698	1.28219e-12
BID_NRG3_PEA15_PTK6_SAR1A	0.754918	4.13546e-14	1.41527	2.48381e-12
BAG1_BID_NRG3_PTK6_SAR1A_ST13	0.754899	8.92708e-14	1.38771	4.85326e-12
ATG16L1_BAG1_DAPK1_MAP1LC3C_NRG3_PTK6	0.754861	1.64029e-11	1.30036	3.30166e-10
BID_DAPK1_MAP1LC3C_NRG3_PTK6_ST13	0.754767	3.66115e-12	1.28899	7.75014e-11
BID_MAP1LC3C_NRG3_PEA15_PTK6_SAR1A	0.754767	9.60975e-14	1.40967	6.17505e-12
ATG16L1_BAG1_BID_DAPK1_NRG3_PTK6_SAR1A_ST13	0.754673	1.07763e-13	1.37234	4.44807e-12
MAP1LC3C_NRG3_PEA15_PTK6	0.754616	1.72597e-10	1.25932	2.10601e-09
BAG1_BID_DAPK1_MAP1LC3C_NRG3_PEA15_PTK6_SAR1A_ST13	0.75456	3.09004e-15	1.4678	3.65775e-13
BAG1_DAPK1_MAP1LC3C_PEA15_PTK6	0.754541	1.01879e-12	1.36613	4.00738e-11
BAG1_BID_DAPK1_MAP1LC3C_PEA15_PTK6_SAR1A	0.754484	5.37801e-14	1.41753	4.13464e-12
BAG1_BID_DAPK1_PEA15_PTK6_SAR1A	0.754447	2.09656e-14	1.43305	1.73746e-12
ATG16L1_BID_NRG3_PTK6	0.75439	1.7749e-15	1.52623	2.96845e-13
ATG16L1_BAG1_BID_MAP1LC3C_NRG3_PTK6_SAR1A	0.75439	1.2148e-12	1.34849	4.23144e-11
BAG1_BID_DAPK1_MAP1LC3C_PTK6_SAR1A	0.754371	3.30802e-15	1.50466	6.68319e-13
ATG16L1_BAG1_MAP1LC3C_NRG3_PEA15_PTK6	0.754277	9.78337e-13	1.34131	3.38289e-11
BAG1_BID_DAPK1_MAP1LC3C_NRG3	0.754258	1.1291e-13	1.43177	8.44082e-12
ATG16L1_BID_DAPK1_MAP1LC3C_NRG3_PTK6	0.754239	5.42743e-12	1.3289	1.37592e-10
BAG1_BID_DAPK1_DIRAS3_MAP1LC3C_NRG3_PTK6_SAR1A	0.754126	1.53649e-13	1.37036	7.76722e-12
BAG1_DAPK1_NRG3_PEA15_PTK6	0.754032	4.81417e-12	1.32288	1.11663e-10
BAG1_BID_DAPK1_DIRAS3_MAP1LC3C_NRG3_PEA15_PTK6_SAR1A	0.754013	2.18335e-15	1.48748	3.83379e-13
BAG1_DAPK1_NRG3_PEA15_PTK6_SAR1A_ST13	0.753994	3.45105e-16	1.52709	8.23915e-14
BID_DAPK1_NRG3_PTK6_ST13	0.753918	7.88395e-14	1.39393	4.07995e-12
BAG1_BID_MAP1LC3C_NRG3_PEA15_PTK6_ST13	0.753918	1.25869e-14	1.41046	7.71852e-13
BID_DAPK1_NRG3_PEA15_PTK6_SAR1A_ST13	0.753862	6.28055e-14	1.40876	3.86023e-12
BID_DAPK1_MAP1LC3C_NRG3_PEA15_PTK6_SAR1A	0.753843	1.91667e-15	1.55505	5.47998e-13
BAG1_DAPK1_NRG3_PTK6	0.753768	7.618e-09	1.10316	3.65417e-08
ATG16L1_BAG1_DAPK1_NRG3_PTK6_ST13	0.753711	9.67308e-18	1.60309	5.63725e-15
BAG1_BID_DAPK1_DIRAS3_NRG3_PEA15_PTK6	0.75356	2.03812e-13	1.36023	7.04464e-12
ATG16L1_BAG1_BID_DAPK1_MAP1LC3C_NRG3_PTK6_ST13	0.753503	2.63936e-12	1.29732	5.96945e-11
ATG16L1_BAG1_BID_MAP1LC3C_NRG3_PEA15_PTK6_SAR1A	0.753447	6.92706e-13	1.3374	2.40184e-11
ATG16L1_BAG1_BID_NRG3_PEA15_PTK6_SAR1A	0.753371	7.80323e-14	1.36893	3.25067e-12
ATG16L1_BAG1_BID_DAPK1_NRG3_PEA15_PTK6_SAR1A	0.753296	7.32728e-14	1.38214	3.26192e-12
ATG16L1_BAG1_BID_DAPK1_MAP1LC3C_NRG3_PEA15_PTK6_SAR1A	0.753221	7.48559e-14	1.41216	5.20621e-12
ATG16L1_BAG1_DAPK1_MAP1LC3C_NRG3_PEA15_PTK6	0.753032	1.97304e-12	1.35204	6.55227e-11
ATG16L1_BAG1_BID_DAPK1_NRG3_PEA15_PTK6	0.752975	5.06376e-14	1.41689	2.63379e-12
ATG16L1_BAG1_BID_DAPK1_NRG3_PEA15_PTK6_ST13	0.752881	5.71311e-16	1.51198	9.0818e-14
ATG16L1_BAG1_BID_DAPK1_DIRAS3_NRG3_PTK6_SAR1A	0.752806	5.50273e-15	1.46775	6.19715e-13
ATG16L1_BID_MAP1LC3C_NRG3_PEA15_PTK6	0.752787	4.87039e-13	1.3465	1.78936e-11
ATG16L1_BAG1_BID_DAPK1_NRG3_PEA15_PTK6_SAR1A_ST13	0.752749	7.43183e-13	1.30965	1.76162e-11
BID_DAPK1_DIRAS3_NRG3_PEA15_PTK6_SAR1A	0.752504	1.50239e-13	1.37537	7.23494e-12
BAG1_BID_DAPK1_DIRAS3_MAP1LC3C_NRG3_PEA15_PTK6	0.752353	3.55258e-12	1.2695	6.96853e-11
ATG16L1_BAG1_BID_NRG3_PTK6_ST13	0.752164	2.03386e-16	1.5325	4.39173e-14
BAG1_BID_MAP1LC3C_PEA15_PTK6	0.751995	2.61265e-14	1.43307	2.43558e-12
BAG1_MAP1LC3C_NRG3_PEA15_PTK6_SAR1A	0.751881	6.29882e-11	1.2187	7.70864e-10
BAG1_BID_MAP1LC3C_NRG3_PEA15_PTK6_SAR1A_ST13	0.751863	6.08342e-13	1.30998	1.58278e-11
MAP1LC3C_NRG3_PTK6	0.751712	9.6859e-11	1.24659	1.26013e-09
BID_DAPK1_DIRAS3_NRG3_PTK6_SAR1A	0.751636	1.17614e-12	1.31729	3.29908e-11
BAG1_BID_MAP1LC3C_NRG3_PTK6_SAR1A_ST13	0.751617	6.62504e-13	1.32877	2.14596e-11
BID_DAPK1_MAP1LC3C_NRG3_PEA15_PTK6_ST13	0.751561	7.20041e-15	1.44773	6.81973e-13
BAG1_DAPK1_DIRAS3_NRG3_PEA15_PTK6_SAR1A	0.751523	4.31237e-15	1.47707	6.15635e-13
ATG16L1_BAG1_DAPK1_MAP1LC3C_NRG3_PTK6_ST13	0.751448	1.62071e-13	1.39346	9.66429e-12
BID_DAPK1_NRG3_PEA15_PTK6	0.751165	1.05918e-13	1.41313	4.98753e-12
BAG1_DAPK1_MAP1LC3C_NRG3_PTK6_SAR1A_ST13	0.751165	7.14728e-16	1.49867	1.68813e-13
ATG16L1_BAG1_BID_DAPK1_DIRAS3_NRG3_PEA15_PTK6_SAR1A	0.751165	6.48762e-15	1.43924	5.91672e-13
BID_NRG3_PEA15_PTK6_SAR1A_ST13	0.751089	1.82896e-12	1.31014	4.47643e-11
BAG1_DAPK1_MAP1LC3C_NRG3_PEA15_PTK6_SAR1A	0.751089	1.59038e-12	1.34315	5.20709e-11
BAG1_BID_DAPK1_DIRAS3_MAP1LC3C_NRG3_PTK6	0.751033	1.28123e-12	1.32305	3.8233e-11
BID_DAPK1_MAP1LC3C_NRG3_PTK6_SAR1A_ST13	0.750995	1.38645e-13	1.41184	9.10037e-12
BAG1_BID_DIRAS3_NRG3_PEA15_PTK6_SAR1A	0.750882	1.24972e-14	1.43722	1.05021e-12
ATG16L1_BAG1_BID_DAPK1_MAP1LC3C_NRG3_PEA15_PTK6_ST13	0.750844	1.48034e-15	1.49993	2.15677e-13
ATG16L1_BAG1_BID_DAPK1_MAP1LC3C_NRG3_PTK6_SAR1A_ST13	0.750844	2.31636e-15	1.47459	3.56659e-13
BAG1_DAPK1_DIRAS3_NRG3_PEA15_PTK6	0.750712	2.94577e-11	1.23496	3.59804e-10
BAG1_BID_PEA15_PTK6_SAR1A	0.750674	4.96469e-15	1.44194	4.93674e-13
BAG1_BID_DAPK1_DIRAS3_NRG3_PEA15_PTK6_SAR1A_ST13	0.750655	2.14658e-13	1.34626	8.22312e-12
BAG1_MAP1LC3C_NRG3_PTK6_SAR1A	0.750561	5.7838e-12	1.275	1.25135e-10
BAG1_DAPK1_DIRAS3_MAP1LC3C_NRG3_PEA15_PTK6	0.750561	1.18027e-10	1.21469	1.33597e-09
BID_DAPK1_PTK6_SAR1A	0.750523	9.75527e-14	1.40674	6.4012e-12
BAG1_BID_DAPK1_DIRAS3_NRG3_PTK6_SAR1A_ST13	0.750505	5.48013e-12	1.2717	1.02051e-10
BAG1_DAPK1_MAP1LC3C_NRG3_PTK6_SAR1A	0.750505	1.889e-11	1.23718	2.9563e-10
BAG1_NRG3_PEA15_PTK6_SAR1A_ST13	0.750505	6.62666e-15	1.4224	5.39302e-13
BID_DAPK1_MAP1LC3C_PEA15_PTK6	0.750467	6.17158e-15	1.46425	8.24894e-13
ATG16L1_BID_DAPK1_MAP1LC3C_NRG3_PEA15_PTK6	0.750448	1.89719e-12	1.32726	5.26547e-11
BAG1_DAPK1_MAP1LC3C_NRG3_PEA15_PTK6_SAR1A_ST13	0.75041	2.30696e-14	1.42303	1.70178e-12
BAG1_DAPK1_MAP1LC3C_NRG3	0.750354	1.3385e-12	1.36134	4.81077e-11
BID_NRG3_PTK6_SAR1A_ST13	0.750354	2.3271e-12	1.29292	5.18179e-11
BAG1_BID_MAP1LC3C_PEA15_PTK6_SAR1A	0.750297	4.67125e-14	1.39984	3.03181e-12
BID_NRG3_PTK6_ST13	0.750259	3.59671e-13	1.35145	1.17999e-11
BAG1_BID_MAP1LC3C_PTK6	0.750127	3.12896e-13	1.38057	1.52055e-11
BID_DAPK1_MAP1LC3C_PTK6	0.750108	2.27015e-13	1.40043	1.30917e-11
BAG1_DAPK1_DIRAS3_MAP1LC3C_NRG3_PEA15_PTK6_SAR1A	0.750052	9.74735e-14	1.41986	6.99979e-12
BAG1_DAPK1_DIRAS3_NRG3_PTK6_SAR1A	0.750033	8.78295e-15	1.4623	1.03884e-12
BID_DAPK1_PEA15_PTK6_SAR1A	0.749939	4.5833e-15	1.49283	6.81413e-13
BAG1_BID_DAPK1_DIRAS3_NRG3_PTK6	0.749939	1.56276e-11	1.24885	2.26728e-10
BAG1_DAPK1_NRG3_PEA15_PTK6_SAR1A	0.74992	3.78428e-12	1.33646	1.07127e-10
DAPK1_MAP1LC3C_NRG3_PEA15_PTK6_ST13	0.74975	1.64064e-11	1.24108	2.56619e-10
BID_DAPK1_NRG3_PEA15_PTK6_ST13	0.749712	5.41004e-15	1.46658	4.77309e-13
ATG16L1_BAG1_BID_DAPK1_MAP1LC3C_NRG3_PEA15_PTK6_SAR1A_ST13	0.749618	1.02736e-14	1.43161	8.19364e-13
BAG1_DAPK1_DIRAS3_NRG3_PEA15_PTK6_SAR1A_ST13	0.749599	4.47507e-14	1.39181	2.65377e-12
ATG16L1_BAG1_BID_DAPK1_MAP1LC3C_PTK6	0.749543	3.65011e-13	1.36367	1.60632e-11
BAG1_MAP1LC3C_PEA15_PTK6	0.749505	2.73416e-11	1.26222	4.44433e-10
BAG1_BID_MAP1LC3C_NRG3_PEA15	0.749429	1.0337e-13	1.38084	5.51452e-12
ATG16L1_BID_NRG3_PEA15_PTK6	0.749392	1.82898e-15	1.49688	2.47308e-13
BID_MAP1LC3C_NRG3_PTK6_ST13	0.749335	2.0211e-12	1.30152	5.0279e-11
BID_DAPK1_MAP1LC3C_PEA15_PTK6_SAR1A	0.749316	7.27512e-15	1.48883	1.16487e-12
BAG1_DAPK1_MAP1LC3C_PTK6	0.749241	4.90886e-10	1.17637	4.06404e-09
ATG16L1_BAG1_BID_DAPK1_DIRAS3_MAP1LC3C_NRG3_PEA15_PTK6_SAR1A	0.749203	4.6948e-15	1.45873	6.07464e-13
ATG16L1_BAG1_DAPK1_MAP1LC3C_NRG3_PEA15_PTK6_ST13	0.749165	2.65766e-15	1.46698	3.51716e-13
BID_DAPK1_MAP1LC3C_NRG3_PEA15_PTK6_SAR1A_ST13	0.749165	5.56314e-14	1.40232	3.35923e-12
BAG1_BID_DIRAS3_MAP1LC3C_NRG3_PEA15_PTK6_SAR1A	0.749109	3.28349e-14	1.40445	2.41234e-12
ATG16L1_BAG1_BID_MAP1LC3C_NRG3_PTK6_ST13	0.748996	3.30559e-12	1.27189	6.5446e-11
ATG16L1_BID_DAPK1_NRG3_PTK6_SAR1A_ST13	0.748977	8.38999e-15	1.46112	8.04709e-13
ATG16L1_BAG1_BID_NRG3_PEA15_PTK6_SAR1A_ST13	0.748977	8.65714e-14	1.36485	3.58199e-12
ATG16L1_BID_NRG3_PTK6_SAR1A	0.748939	5.57917e-15	1.46781	6.2239e-13
ATG16L1_BAG1_BID_DAPK1_DIRAS3_MAP1LC3C_NRG3_PTK6_SAR1A	0.748882	3.99585e-13	1.33931	1.44965e-11
ATG16L1_BAG1_BID_NRG3_PEA15_PTK6_ST13	0.748864	6.22485e-16	1.50762	9.94086e-14
ATG16L1_BAG1_BID_DAPK1_DIRAS3_NRG3_PEA15_PTK6	0.748826	5.44738e-14	1.39946	2.76764e-12
ATG16L1_BAG1_BID_DAPK1_MAP1LC3C_PEA15_PTK6	0.748788	4.87608e-15	1.4824	7.89651e-13
BAG1_BID_DIRAS3_MAP1LC3C_NRG3_PEA15_PTK6	0.748788	6.46016e-12	1.24673	1.05371e-10
BAG1_BID_DAPK1_NRG3	0.748732	6.68406e-14	1.40034	2.98836e-12
ATG16L1_BID_DAPK1_NRG3_PTK6_SAR1A	0.748637	2.5912e-15	1.48793	3.37511e-13
BAG1_BID_DIRAS3_NRG3_PTK6_SAR1A	0.748562	5.39477e-11	1.18895	5.60983e-10
DAPK1_MAP1LC3C_NRG3_PEA15_PTK6	0.748505	3.89349e-10	1.23758	3.97967e-09
BAG1_BID_DAPK1_PTK6_SAR1A_ST13	0.748505	1.14285e-12	1.30199	2.75711e-11
BAG1_BID_NRG3	0.748486	2.30909e-13	1.34204	6.58255e-12
ATG16L1_BAG1_BID_NRG3_PTK6_SAR1A_ST13	0.748486	1.80383e-14	1.41998	1.24784e-12
BAG1_MAP1LC3C_NRG3_PEA15	0.748449	4.44264e-11	1.22017	5.53743e-10
BAG1_DAPK1_DIRAS3_MAP1LC3C_NRG3_PTK6_SAR1A	0.748336	2.25507e-11	1.2672	3.85277e-10
ATG16L1_BAG1_BID_DAPK1_PTK6_SAR1A	0.748298	1.49503e-13	1.37747	7.0728e-12
BAG1_BID_DAPK1_PEA15_PTK6_SAR1A_ST13	0.748298	4.74707e-12	1.2607	7.16359e-11
BID_NRG3_PEA15_PTK6_ST13	0.748241	1.61194e-15	1.50401	2.14073e-13
DAPK1_MAP1LC3C_NRG3_PTK6_ST13	0.748241	2.87166e-10	1.17149	2.55048e-09
ATG16L1_BID_DAPK1_MAP1LC3C_NRG3_PTK6_SAR1A	0.748241	1.08572e-13	1.41704	7.48103e-12
BID_MAP1LC3C_PEA15_PTK6	0.748185	1.32236e-14	1.42274	1.21453e-12
ATG16L1_BAG1_DAPK1_NRG3_PEA15_PTK6_ST13	0.74809	3.10449e-16	1.50982	5.68182e-14
BAG1_NRG3_PTK6_SAR1A_ST13	0.748053	6.07291e-15	1.4275	5.79311e-13
BID_DIRAS3_NRG3_PEA15_PTK6_SAR1A	0.748053	1.82746e-12	1.29714	4.32626e-11
BAG1_NRG3_PEA15_PTK6_SAR1A	0.747996	8.27128e-12	1.27394	1.46804e-10
BAG1_BID_DAPK1_MAP1LC3C_NRG3_PEA15	0.747977	1.42376e-12	1.31096	3.80937e-11
ATG16L1_BAG1_BID_DAPK1_DIRAS3_MAP1LC3C_NRG3_PEA15_PTK6	0.747921	2.83201e-11	1.20267	3.3161e-10
ATG16L1_BAG1_BID_MAP1LC3C_NRG3_PEA15_PTK6_ST13	0.747902	4.44595e-15	1.42197	3.25397e-13
BID_MAP1LC3C_NRG3_PEA15_PTK6_ST13	0.747883	9.52357e-14	1.37073	4.08078e-12
BAG1_BID_PTK6_SAR1A	0.747864	7.25172e-13	1.34047	2.43805e-11
BAG1_MAP1LC3C_NRG3_PEA15_PTK6_SAR1A_ST13	0.747826	2.67842e-14	1.40793	1.76479e-12
BID_DAPK1_DIRAS3_MAP1LC3C_NRG3_PEA15_PTK6_SAR1A	0.747826	4.61395e-13	1.33703	1.63198e-11
BAG1_DAPK1_NRG3_PTK6_SAR1A	0.747807	6.21221e-12	1.27511	1.28906e-10
ATG16L1_BAG1_NRG3_PTK6_ST13	0.74777	3.22724e-17	1.55229	1.10513e-14
BAG1_BID_DAPK1_MAP1LC3C_NRG3_SAR1A	0.747694	8.21309e-13	1.33458	2.70765e-11
BAG1_DIRAS3_MAP1LC3C_NRG3_PEA15_PTK6	0.747675	6.6053e-11	1.21732	7.98522e-10
ATG16L1_BID_DAPK1_NRG3_PTK6	0.747657	2.56805e-15	1.50291	3.54676e-13
BID_DAPK1_MAP1LC3C_PTK6_SAR1A	0.747581	2.12788e-13	1.38704	1.14941e-11
BAG1_BID_DAPK1_MAP1LC3C	0.74743	3.38711e-13	1.36588	1.51109e-11
ATG16L1_BAG1_BID_DAPK1_MAP1LC3C_PEA15_PTK6_SAR1A	0.74743	1.19373e-12	1.32399	3.65818e-11
BAG1_BID_DIRAS3_MAP1LC3C_NRG3_PTK6_SAR1A	0.747355	1.39392e-11	1.23612	2.1429e-10
ATG16L1_BAG1_BID_DAPK1_DIRAS3_NRG3_PTK6	0.747317	3.55688e-11	1.20478	3.41892e-10
ATG16L1_BAG1_BID_DAPK1_PEA15_PTK6_SAR1A	0.74726	4.68263e-14	1.40339	2.92647e-12
ATG16L1_BID_DAPK1_DIRAS3_NRG3_PTK6_SAR1A	0.747242	7.97751e-13	1.32626	2.42646e-11
BAG1_DAPK1_DIRAS3_MAP1LC3C_NRG3_PTK6	0.747223	6.32175e-10	1.16918	5.10997e-09
BID_PEA15_PTK6_SAR1A	0.747204	2.3015e-16	1.57952	8.22786e-14
BAG1_BID_DIRAS3_NRG3_PEA15_PTK6	0.747128	4.69934e-12	1.25845	7.12072e-11
BAG1_BID_MAP1LC3C_PTK6_SAR1A	0.747091	1.48751e-12	1.31862	4.3546e-11
ATG16L1_BAG1_BID_DAPK1_MAP1LC3C_PTK6_SAR1A	0.747091	1.16162e-11	1.24879	1.92445e-10
ATG16L1_BAG1_BID_DAPK1_DIRAS3_MAP1LC3C_NRG3_PTK6	0.747053	5.61426e-11	1.19344	6.11599e-10
ATG16L1_BAG1_BID_DIRAS3_NRG3_PEA15_PTK6_SAR1A	0.747053	1.85348e-14	1.40625	1.20474e-12
ATG16L1_BID_MAP1LC3C_NRG3_PTK6_SAR1A	0.747034	4.87649e-13	1.3842	2.29609e-11
BAG1_BID_DAPK1_MAP1LC3C_PEA15_PTK6_SAR1A_ST13	0.747015	1.18303e-12	1.27993	2.33473e-11
ATG16L1_BID_MAP1LC3C_NRG3_PEA15_PTK6_SAR1A	0.746902	1.24726e-13	1.40178	7.66822e-12
ATG16L1_BID_NRG3_PEA15_PTK6_SAR1A	0.746864	4.40524e-14	1.41371	2.61093e-12
ATG16L1_BAG1_BID_MAP1LC3C_NRG3	0.746845	1.09601e-12	1.31582	3.20008e-11
BAG1_DAPK1_DIRAS3_NRG3_PTK6_SAR1A_ST13	0.746808	8.55399e-13	1.31607	2.37419e-11
BAG1_BID_DAPK1_MAP1LC3C_PEA15_PTK6_ST13	0.746789	1.14696e-13	1.3349	3.55324e-12
BAG1_BID_DAPK1_DIRAS3_NRG3_PEA15_PTK6_ST13	0.746732	2.2381e-14	1.40759	1.26748e-12
BID_MAP1LC3C_PEA15_PTK6_SAR1A	0.746695	4.83902e-15	1.47128	6.982e-13
ATG16L1_BAG1_BID_MAP1LC3C_NRG3_PEA15_PTK6_SAR1A_ST13	0.746563	5.57992e-14	1.38166	2.84937e-12
BAG1_DAPK1_DIRAS3_NRG3_PEA15_PTK6_ST13	0.746525	6.21654e-13	1.32394	1.76217e-11
BAG1_DAPK1_MAP1LC3C_PEA15_PTK6_ST13	0.746431	6.35315e-12	1.24577	1.08009e-10
BAG1_DAPK1_MAP1LC3C_PEA15_PTK6_SAR1A	0.746393	1.36041e-11	1.25582	2.27603e-10
BID_DAPK1_DIRAS3_MAP1LC3C_NRG3_PTK6_SAR1A	0.746355	5.03103e-12	1.28027	1.06794e-10
ATG16L1_BID_DAPK1_MAP1LC3C_NRG3_PEA15_PTK6_SAR1A	0.746336	1.13857e-12	1.33839	3.79175e-11
ATG16L1_BID_DAPK1_NRG3_PEA15_PTK6_SAR1A	0.74628	5.80589e-14	1.39656	2.96719e-12
BAG1_DIRAS3_NRG3_PEA15_PTK6_SAR1A	0.746242	1.74329e-11	1.23656	2.38354e-10
BID_MAP1LC3C_NRG3_PEA15_PTK6_SAR1A_ST13	0.746204	2.72943e-14	1.41756	1.96598e-12
ATG16L1_BAG1_DAPK1_NRG3_PTK6_SAR1A_ST13	0.746185	1.11319e-17	1.59373	7.39429e-15
BAG1_BID_DAPK1_NRG3_ST13	0.746091	8.17705e-12	1.23452	9.4855e-11
BAG1_MAP1LC3C_NRG3_PTK6_SAR1A_ST13	0.746091	3.36987e-15	1.45411	4.79266e-13
ATG16L1_BAG1_NRG3_PEA15_PTK6_ST13	0.746072	6.60158e-16	1.47433	8.19594e-14
BAG1_BID_DAPK1_PEA15_PTK6	0.746053	5.48557e-15	1.48895	7.67605e-13
BAG1_NRG3_PTK6_SAR1A	0.745997	8.43887e-12	1.2593	1.54678e-10
BAG1_DIRAS3_MAP1LC3C_NRG3_PEA15_PTK6_SAR1A	0.745978	7.11325e-13	1.34803	2.67469e-11
BAG1_DAPK1_MAP1LC3C_NRG3_PEA15	0.745959	6.97332e-12	1.32359	1.66886e-10
ATG16L1_BID_DAPK1_DIRAS3_NRG3_PEA15_PTK6_SAR1A	0.745902	3.72268e-15	1.47564	4.65227e-13
ATG16L1_BAG1_BID_MAP1LC3C_NRG3_PTK6_SAR1A_ST13	0.745884	5.17223e-14	1.38413	3.11973e-12
BAG1_BID_DAPK1_MAP1LC3C_PTK6_SAR1A_ST13	0.745865	5.74445e-13	1.31135	1.6889e-11
BAG1_BID_DAPK1_MAP1LC3C_PTK6_ST13	0.745846	6.81642e-12	1.25289	1.17786e-10
ATG16L1_BAG1_BID_DAPK1_DIRAS3_NRG3_PTK6_SAR1A_ST13	0.745752	3.19486e-14	1.40704	1.93514e-12
BAG1_BID_DIRAS3_MAP1LC3C_NRG3_PTK6	0.745733	3.72841e-12	1.28749	8.20019e-11
ATG16L1_BID_DAPK1_NRG3_PEA15_PTK6_SAR1A_ST13	0.745733	5.70792e-14	1.39607	2.88399e-12
BAG1_DAPK1_DIRAS3_NRG3_PTK6	0.745695	4.16527e-08	1.00556	1.41814e-07
ATG16L1_BAG1_BID_DAPK1_DIRAS3_NRG3_PEA15_PTK6_SAR1A_ST13	0.745676	1.00888e-13	1.36025	4.07812e-12
MAP1LC3C_NRG3_PEA15_PTK6_ST13	0.745638	4.41893e-13	1.30655	1.18911e-11
BAG1_BID_DAPK1_PTK6	0.745582	9.41444e-11	1.2116	1.02307e-09
BAG1_BID_DAPK1_DIRAS3_MAP1LC3C_NRG3_PEA15_PTK6_SAR1A_ST13	0.745563	7.41604e-16	1.50217	1.5499e-13
BID_MAP1LC3C_NRG3_PTK6_SAR1A_ST13	0.745563	1.81185e-11	1.24958	2.90057e-10
BID_MAP1LC3C_NRG3	0.745469	4.9434e-13	1.37047	2.14738e-11
BID_DAPK1_PEA15_PTK6_SAR1A_ST13	0.745469	9.45641e-12	1.24926	1.48872e-10
BID_DAPK1_DIRAS3_NRG3_PEA15_PTK6_SAR1A_ST13	0.745469	8.9396e-13	1.29747	2.11788e-11
ATG16L1_BID_DAPK1_NRG3_PTK6_ST13	0.745412	2.14834e-15	1.48184	2.50707e-13
ATG16L1_BAG1_BID_MAP1LC3C_PEA15_PTK6	0.745374	4.01441e-14	1.41113	3.06496e-12
BAG1_DIRAS3_NRG3_PEA15_PTK6	0.745337	6.85547e-14	1.40829	3.45724e-12
BAG1_DAPK1_MAP1LC3C_PTK6_ST13	0.745299	2.73306e-11	1.21921	3.57981e-10
ATG16L1_BAG1_BID_DAPK1_MAP1LC3C_NRG3	0.745299	1.48107e-13	1.39646	8.68291e-12
BAG1_BID_DAPK1_PEA15_PTK6_ST13	0.745299	7.41991e-14	1.37822	2.78804e-12
BAG1_DAPK1_MAP1LC3C_NRG3_ST13	0.74528	5.57686e-12	1.27664	1.1797e-10
ATG16L1_BAG1_MAP1LC3C_NRG3_PEA15_PTK6_ST13	0.745261	3.90427e-13	1.32818	1.39703e-11
ATG16L1_BAG1_DAPK1_NRG3_PEA15_PTK6_SAR1A_ST13	0.745205	1.32459e-14	1.42832	1.06981e-12
ATG16L1_BAG1_MAP1LC3C_NRG3_PTK6_ST13	0.745129	5.11895e-12	1.27757	1.12936e-10
BAG1_BID_DAPK1_MAP1LC3C_NRG3_PEA15_SAR1A	0.745129	8.60922e-14	1.38695	4.7238e-12
BAG1_BID_DAPK1_DIRAS3_NRG3_PTK6_ST13	0.745073	4.40441e-13	1.33233	1.37023e-11
ATG16L1_BAG1_NRG3_PEA15_PTK6	0.745035	7.38753e-12	1.27573	1.35378e-10
BID_DAPK1_DIRAS3_NRG3_PEA15_PTK6	0.744997	5.04706e-13	1.3524	1.45585e-11
ATG16L1_BAG1_BID_DIRAS3_MAP1LC3C_NRG3_PEA15_PTK6_SAR1A	0.744903	2.51371e-13	1.34825	1.04832e-11
ATG16L1_BAG1_NRG3_PTK6	0.744808	8.39476e-11	1.20439	9.35266e-10
ATG16L1_BID_DAPK1_MAP1LC3C_NRG3_PTK6_ST13	0.744601	8.08845e-13	1.33554	2.55858e-11
BAG1_BID_DAPK1_MAP1LC3C_NRG3_ST13	0.744582	4.92822e-12	1.27235	9.20657e-11
ATG16L1_BAG1_BID_DIRAS3_NRG3_PTK6_SAR1A	0.744563	2.74922e-12	1.27726	5.07046e-11
NRG3_PEA15_PTK6	0.744526	1.61519e-10	1.22983	1.79281e-09
BID_DIRAS3_MAP1LC3C_NRG3_PEA15_PTK6_SAR1A	0.744431	1.27952e-14	1.43768	1.29161e-12
BID_DAPK1_PTK6_SAR1A_ST13	0.744412	2.33577e-10	1.1519	1.83663e-09
ATG16L1_BAG1_DAPK1_DIRAS3_NRG3_PEA15_PTK6	0.744412	1.11254e-12	1.33505	2.67711e-11
DAPK1_MAP1LC3C_NRG3_PTK6	0.744394	1.68462e-09	1.17038	1.15741e-08
BAG1_BID_MAP1LC3C_NRG3_SAR1A	0.744375	5.14469e-15	1.44564	5.95317e-13
ATG16L1_BAG1_BID_DIRAS3_MAP1LC3C_NRG3_PEA15_PTK6	0.744356	5.30773e-12	1.22977	7.66367e-11
BAG1_DAPK1_DIRAS3_NRG3_PTK6_ST13	0.744299	6.37003e-14	1.41193	3.67322e-12
BID_DAPK1_DIRAS3_NRG3_PTK6_SAR1A_ST13	0.74428	2.25686e-12	1.28192	4.86337e-11
DAPK1_NRG3_PTK6_ST13	0.744243	1.63438e-13	1.34942	6.89284e-12
ATG16L1_BAG1_DAPK1_NRG3_PTK6	0.744243	4.10756e-12	1.2992	9.38957e-11
BAG1_DAPK1_PEA15_PTK6_SAR1A_ST13	0.744243	3.89076e-12	1.27552	7.10238e-11
MAP1LC3C_NRG3_PTK6_ST13	0.744224	4.19086e-12	1.28312	9.38566e-11
BAG1_DAPK1_PEA15_PTK6_ST13	0.744205	1.0133e-15	1.47709	1.16173e-13
ATG16L1_BAG1_BID_MAP1LC3C_PEA15_PTK6_SAR1A	0.744205	7.86189e-13	1.30292	2.20914e-11
BAG1_BID_DAPK1_NRG3_SAR1A	0.744129	8.57761e-13	1.29063	1.77053e-11
ATG16L1_BID_DAPK1_MAP1LC3C_PEA15_PTK6	0.744129	1.16456e-15	1.55978	4.03677e-13
BAG1_DAPK1_MAP1LC3C	0.744054	8.0835e-12	1.28094	1.56821e-10
BAG1_BID_DAPK1_DIRAS3_PEA15_PTK6_SAR1A	0.744016	5.6286e-13	1.32396	1.74075e-11
ATG16L1_BAG1_BID_PEA15_PTK6_SAR1A	0.743997	3.19909e-14	1.3712	1.42158e-12
ATG16L1_BAG1_DAPK1_DIRAS3_MAP1LC3C_NRG3_PEA15_PTK6	0.74396	1.04521e-11	1.26315	1.87151e-10
BAG1_BID_DAPK1_MAP1LC3C_PEA15	0.743903	7.92811e-14	1.37696	4.13167e-12
BID_DAPK1_DIRAS3_MAP1LC3C_NRG3_PEA15_PTK6	0.743884	2.29067e-11	1.21622	2.84837e-10
ATG16L1_BAG1_DAPK1_DIRAS3_NRG3_PEA15_PTK6_SAR1A	0.743771	2.47999e-16	1.53333	6.22809e-14
ATG16L1_BID_DAPK1_MAP1LC3C_NRG3_PTK6_SAR1A_ST13	0.743696	1.27122e-15	1.51236	2.94589e-13
BAG1_BID_DAPK1_NRG3_SAR1A_ST13	0.743677	5.90856e-14	1.38427	2.82501e-12
BAG1_BID_MAP1LC3C_NRG3_PEA15_SAR1A	0.743601	3.98669e-14	1.39919	2.38193e-12
ATG16L1_BAG1_MAP1LC3C_NRG3_PEA15_PTK6_SAR1A	0.743545	5.24727e-11	1.192	6.51654e-10
ATG16L1_BID_NRG3_PEA15_PTK6_SAR1A_ST13	0.743545	2.27821e-13	1.35533	7.92424e-12
ATG16L1_BAG1_DAPK1_MAP1LC3C_NRG3_PEA15_PTK6_SAR1A	0.743545	1.03934e-11	1.26066	1.97279e-10
ATG16L1_BID_DIRAS3_NRG3_PEA15_PTK6_SAR1A	0.743526	2.49478e-13	1.34059	8.18064e-12
ATG16L1_BAG1_DAPK1_DIRAS3_NRG3_PEA15_PTK6_SAR1A_ST13	0.743526	7.64393e-16	1.49684	1.3599e-13
ATG16L1_BID_DAPK1_MAP1LC3C_NRG3_PEA15_PTK6_ST13	0.743507	2.98652e-14	1.41851	1.96548e-12
BAG1_BID_NRG3_PEA15	0.74345	2.19227e-14	1.41314	1.21018e-12
ATG16L1_BAG1_DAPK1_DIRAS3_NRG3_PTK6_SAR1A	0.743432	2.59389e-14	1.41197	2.06846e-12
BAG1_BID_DAPK1_PTK6_ST13	0.743375	5.63307e-13	1.32796	1.65407e-11
BAG1_BID_DIRAS3_NRG3_PEA15_PTK6_SAR1A_ST13	0.743375	1.26269e-13	1.35796	5.46737e-12
ATG16L1_BAG1_DAPK1_MAP1LC3C_PEA15_PTK6	0.743356	2.28933e-10	1.18558	2.15666e-09
ATG16L1_BAG1_BID_MAP1LC3C_PTK6	0.743337	1.7709e-12	1.30554	4.68653e-11
ATG16L1_BID_DAPK1_MAP1LC3C_PTK6	0.7433	1.67781e-11	1.26226	2.84932e-10
BAG1_DAPK1_PEA15_PTK6_SAR1A	0.743205	2.86498e-13	1.37708	1.22052e-11
ATG16L1_BAG1_DAPK1_MAP1LC3C_NRG3_PTK6_SAR1A_ST13	0.743186	3.20515e-15	1.44453	4.19838e-13
ATG16L1_BAG1_DAPK1_DIRAS3_MAP1LC3C_NRG3_PEA15_PTK6_SAR1A	0.743186	1.15579e-13	1.40204	7.33983e-12
BAG1_DAPK1_DIRAS3_MAP1LC3C_NRG3_PEA15_PTK6_SAR1A_ST13	0.743168	9.51925e-14	1.36666	4.43994e-12
BAG1_DAPK1_MAP1LC3C_PEA15	0.74313	6.24661e-13	1.36646	2.5637e-11
BAG1_BID_DAPK1_DIRAS3_MAP1LC3C_NRG3_PTK6_SAR1A_ST13	0.74313	3.31217e-12	1.28971	7.68635e-11
ATG16L1_BAG1_DAPK1_MAP1LC3C_NRG3_PEA15_PTK6_SAR1A_ST13	0.743111	4.43382e-14	1.38571	2.5221e-12
BAG1_MAP1LC3C_PEA15_PTK6_SAR1A	0.743092	3.98568e-12	1.29428	9.87436e-11
ATG16L1_BAG1_BID_DAPK1_PEA15_PTK6_SAR1A_ST13	0.743054	6.86432e-12	1.24311	9.24846e-11
ATG16L1_BAG1_DAPK1_NRG3_PEA15_PTK6	0.743036	2.14327e-11	1.25067	3.03886e-10
ATG16L1_BAG1_BID_DAPK1_DIRAS3_NRG3_PEA15_PTK6_ST13	0.743036	1.14215e-14	1.42083	7.69725e-13
ATG16L1_BAG1_BID_DIRAS3_MAP1LC3C_NRG3_PTK6_SAR1A	0.743017	5.54546e-13	1.33078	1.91393e-11
NRG3_PEA15_PTK6_ST13	0.742998	1.07102e-12	1.3439	3.47254e-11
BAG1_DIRAS3_NRG3_PEA15_PTK6_SAR1A_ST13	0.742941	1.0316e-11	1.22846	1.49798e-10
BAG1_BID_DAPK1_NRG3_PEA15_SAR1A	0.742922	1.22807e-12	1.29216	2.41805e-11
ATG16L1_BID_NRG3_PTK6_ST13	0.742885	2.3111e-13	1.35092	6.85049e-12
BAG1_DAPK1_MAP1LC3C_PEA15_PTK6_SAR1A_ST13	0.742866	5.0563e-14	1.39342	2.87147e-12
BAG1_BID_DAPK1_DIRAS3_MAP1LC3C_PEA15_PTK6_SAR1A	0.742847	5.17513e-14	1.3826	3.16978e-12
ATG16L1_BID_DAPK1_NRG3_PEA15_PTK6	0.742828	7.86298e-14	1.40741	3.66883e-12
ATG16L1_BAG1_NRG3_PEA15_PTK6_SAR1A_ST13	0.74279	6.74366e-15	1.42074	5.54172e-13
BID_DIRAS3_NRG3_PTK6_SAR1A	0.742734	1.23506e-10	1.16785	1.09884e-09
BAG1_BID_DAPK1_NRG3_PEA15	0.742602	9.93929e-15	1.44287	6.8645e-13
NRG3_PTK6_ST13	0.742545	7.8983e-12	1.24902	1.1909e-10
ATG16L1_BID_NRG3_PTK6_SAR1A_ST13	0.742489	5.60725e-14	1.39597	2.93943e-12
ATG16L1_BAG1_BID_DAPK1_PTK6_SAR1A_ST13	0.74247	2.93266e-12	1.27149	4.89173e-11
ATG16L1_BAG1_BID_DIRAS3_NRG3_PEA15_PTK6	0.742432	2.81574e-12	1.27997	4.94223e-11
BAG1_BID_DAPK1_DIRAS3_NRG3_PEA15_SAR1A	0.742432	5.46111e-14	1.36522	2.34214e-12
BAG1_BID_DAPK1_NRG3_PEA15_SAR1A_ST13	0.742394	1.96169e-15	1.47768	2.58896e-13
BAG1_BID_DAPK1_DIRAS3_MAP1LC3C_NRG3_PEA15_PTK6_ST13	0.742319	3.42688e-14	1.37893	1.5616e-12
ATG16L1_BID_DAPK1_PTK6_SAR1A	0.7423	4.05455e-14	1.40365	2.7037e-12
BID_DAPK1_DIRAS3_MAP1LC3C_NRG3_PTK6	0.7423	3.77085e-11	1.21217	4.59101e-10
ATG16L1_BAG1_BID_DAPK1_MAP1LC3C_PEA15_PTK6_SAR1A_ST13	0.742187	1.94587e-12	1.26944	3.44308e-11
ATG16L1_BID_DAPK1_PEA15_PTK6_SAR1A	0.742149	3.13804e-14	1.42309	1.97927e-12
BAG1_DAPK1_DIRAS3_MAP1LC3C_NRG3_PEA15_PTK6_ST13	0.742111	3.3079e-12	1.29106	7.25949e-11
BAG1_BID_DAPK1_DIRAS3_MAP1LC3C_NRG3_PEA15_SAR1A	0.742092	2.03719e-14	1.4405	1.98888e-12
ATG16L1_BID_DAPK1_DIRAS3_MAP1LC3C_NRG3_PEA15_PTK6_SAR1A	0.742092	9.40552e-15	1.45731	1.12739e-12
ATG16L1_BAG1_BID_DAPK1_DIRAS3_MAP1LC3C_NRG3_PEA15_PTK6_SAR1A_ST13	0.742055	8.21121e-14	1.36978	3.9677e-12
DAPK1_NRG3_PEA15_PTK6_SAR1A_ST13	0.741998	3.98687e-13	1.35867	1.86672e-11
ATG16L1_BID_DAPK1_MAP1LC3C_PEA15_PTK6_SAR1A	0.741998	8.10883e-14	1.40883	5.59174e-12
BAG1_BID_PEA15_PTK6	0.741979	9.11993e-15	1.46418	8.30612e-13
BID_DIRAS3_MAP1LC3C_NRG3_PEA15_PTK6	0.741979	3.62777e-12	1.26914	7.11006e-11
ATG16L1_BAG1_BID_DIRAS3_MAP1LC3C_NRG3_PTK6	0.74196	2.33486e-11	1.21499	3.00798e-10
ATG16L1_BAG1_DAPK1_MAP1LC3C_NRG3_PTK6_SAR1A	0.74196	5.67255e-12	1.25636	1.1337e-10
ATG16L1_BAG1_BID_MAP1LC3C_NRG3_PEA15	0.741923	3.51185e-15	1.43398	3.53429e-13
BID_DAPK1_MAP1LC3C_PEA15_PTK6_SAR1A_ST13	0.741923	2.68312e-13	1.3345	9.14993e-12
ATG16L1_BID_DAPK1_MAP1LC3C_NRG3_PEA15_PTK6_SAR1A_ST13	0.741885	6.02247e-14	1.40029	3.57701e-12
ATG16L1_BID_DAPK1_NRG3_PEA15_PTK6_ST13	0.741828	5.18322e-14	1.38362	2.1455e-12
BAG1_BID_DIRAS3_NRG3_PEA15_PTK6_ST13	0.741828	2.25778e-15	1.45537	2.29642e-13
BAG1_BID_DAPK1_MAP1LC3C_NRG3_PEA15_ST13	0.741772	5.67518e-14	1.36982	2.2055e-12
ATG16L1_BAG1_BID_PTK6_SAR1A	0.741753	7.18355e-13	1.31505	1.87964e-11
BAG1_DAPK1_MAP1LC3C_NRG3_PEA15_ST13	0.741753	1.10087e-11	1.24456	1.66605e-10
ATG16L1_BAG1_DAPK1_DIRAS3_MAP1LC3C_NRG3_PTK6_SAR1A	0.741753	6.55987e-13	1.36244	2.70347e-11
BAG1_BID_DIRAS3_NRG3_PTK6	0.741734	9.34742e-10	1.11081	5.36965e-09
BAG1_BID_DAPK1_DIRAS3_NRG3_SAR1A	0.741734	4.04088e-11	1.19594	4.03726e-10
BAG1_BID_DAPK1_DIRAS3_PTK6_SAR1A	0.741715	5.4559e-11	1.18002	5.47575e-10
DAPK1_DIRAS3_NRG3_PEA15_PTK6_SAR1A	0.741696	3.93897e-12	1.28973	8.46927e-11
DAPK1_MAP1LC3C_NRG3_PEA15_PTK6_SAR1A_ST13	0.741659	9.37696e-12	1.24487	1.61303e-10
ATG16L1_BAG1_BID_DAPK1_DIRAS3_PEA15_PTK6_SAR1A	0.741621	5.30431e-14	1.37333	2.51032e-12
BAG1_DIRAS3_NRG3_PTK6_SAR1A	0.741545	8.64622e-11	1.17591	8.69375e-10
BAG1_BID_DAPK1_NRG3_PEA15_ST13	0.741545	1.07255e-13	1.36846	3.73183e-12
DAPK1_NRG3_PEA15_PTK6_ST13	0.741508	4.25586e-13	1.3494	1.6354e-11
ATG16L1_MAP1LC3C_NRG3_PEA15_PTK6	0.741451	3.53451e-12	1.32228	9.90918e-11
ATG16L1_BAG1_DAPK1_DIRAS3_NRG3_PEA15_PTK6_ST13	0.741432	3.53445e-15	1.44535	3.16271e-13
BID_DIRAS3_NRG3_PEA15_PTK6	0.741395	8.6298e-12	1.2657	1.20795e-10
BAG1_BID_NRG3_SAR1A	0.741357	6.89012e-13	1.30196	1.59034e-11
BAG1_DAPK1_MAP1LC3C_PTK6_SAR1A	0.741319	1.13258e-10	1.1827	1.1856e-09
BAG1_DIRAS3_MAP1LC3C_NRG3_PTK6	0.741263	7.71695e-10	1.15489	5.80188e-09
BAG1_BID_NRG3_PEA15_SAR1A	0.741225	4.30874e-13	1.31592	1.0562e-11
ATG16L1_BAG1_DAPK1_DIRAS3_MAP1LC3C_NRG3_PTK6	0.741206	1.51514e-09	1.11675	9.29921e-09
ATG16L1_BAG1_BID_DAPK1_DIRAS3_NRG3_PTK6_ST13	0.741206	6.39918e-14	1.37619	2.60226e-12
ATG16L1_BAG1_BID_MAP1LC3C_PTK6_SAR1A	0.741187	5.5713e-12	1.26621	1.08424e-10
BAG1_BID_MAP1LC3C_PEA15_PTK6_SAR1A_ST13	0.741187	5.76436e-13	1.3083	1.55974e-11
ATG16L1_BID_NRG3_PEA15_PTK6_ST13	0.741131	6.6281e-15	1.46289	5.53981e-13
BAG1_BID_PEA15_PTK6_SAR1A_ST13	0.741131	2.66087e-13	1.34305	8.31706e-12
ATG16L1_BAG1_DAPK1_DIRAS3_NRG3_PTK6_SAR1A_ST13	0.741093	1.6575e-13	1.32562	6.10883e-12
BAG1_BID_DAPK1_DIRAS3_MAP1LC3C_NRG3_PTK6_ST13	0.741036	2.29797e-13	1.35259	9.30829e-12
ATG16L1_BID_DAPK1_DIRAS3_MAP1LC3C_NRG3_PTK6_SAR1A	0.740999	3.20635e-11	1.21689	4.06106e-10
BAG1_DIRAS3_NRG3_PEA15_PTK6_ST13	0.740961	3.30254e-15	1.45851	3.30575e-13
BID_MAP1LC3C_PTK6	0.740885	1.25009e-12	1.36105	4.71114e-11
ATG16L1_BAG1_BID_DAPK1_MAP1LC3C_PEA15_PTK6_ST13	0.740848	3.96202e-13	1.2998	8.95203e-12
ATG16L1_BAG1_BID_DAPK1_MAP1LC3C_NRG3_PEA15	0.740829	1.42791e-13	1.34637	5.44077e-12
ATG16L1_BAG1_DIRAS3_NRG3_PEA15_PTK6_SAR1A	0.740829	1.00532e-13	1.36248	3.99195e-12
ATG16L1_BAG1_MAP1LC3C_NRG3_PTK6_SAR1A	0.740791	2.63377e-12	1.27317	6.33919e-11
ATG16L1_BAG1_BID_DAPK1_MAP1LC3C_NRG3_SAR1A	0.740791	2.07823e-14	1.40673	1.49838e-12
BAG1_BID_DIRAS3_NRG3_PTK6_SAR1A_ST13	0.740734	2.05705e-12	1.2842	4.52383e-11
BAG1_BID_DAPK1_DIRAS3_MAP1LC3C_NRG3_PEA15	0.740697	7.50625e-12	1.24337	1.19317e-10
BAG1_MAP1LC3C_PTK6	0.740659	5.81338e-09	1.09049	2.91303e-08
BID_DAPK1_DIRAS3_PEA15_PTK6_SAR1A	0.740659	1.12962e-13	1.38151	5.83122e-12
ATG16L1_BAG1_DIRAS3_MAP1LC3C_NRG3_PEA15_PTK6	0.740621	8.42345e-11	1.20141	9.27141e-10
BAG1_BID_DAPK1_MAP1LC3C_PEA15_SAR1A	0.740565	1.2098e-13	1.33972	4.64016e-12
BAG1_DIRAS3_MAP1LC3C_NRG3_PTK6_SAR1A	0.740565	8.74127e-12	1.30312	1.95213e-10
ATG16L1_BAG1_BID_DAPK1_MAP1LC3C_PTK6_SAR1A_ST13	0.740565	5.15489e-12	1.252	8.91112e-11
ATG16L1_BAG1_BID_DAPK1_PEA15_PTK6	0.740546	8.87019e-15	1.44096	6.8074e-13
BID_PTK6_SAR1A	0.740527	2.15725e-11	1.25787	3.44143e-10
ATG16L1_BID_MAP1LC3C_PEA15_PTK6	0.740527	8.50437e-14	1.39457	5.36932e-12
BAG1_BID_DAPK1_DIRAS3_MAP1LC3C_NRG3	0.740527	3.8348e-13	1.32993	1.3085e-11
BAG1_BID_DAPK1_DIRAS3_MAP1LC3C_NRG3_SAR1A	0.740489	5.07759e-13	1.33308	1.79664e-11
ATG16L1_BAG1_DIRAS3_MAP1LC3C_NRG3_PEA15_PTK6_SAR1A	0.740489	1.64916e-12	1.29616	4.15601e-11
BID_DAPK1_MAP1LC3C_NRG3	0.740433	1.18034e-12	1.35098	3.98599e-11
ATG16L1_BID_DAPK1_DIRAS3_NRG3_PEA15_PTK6_SAR1A_ST13	0.740414	5.06582e-13	1.31195	1.15964e-11
DAPK1_NRG3_PTK6_SAR1A_ST13	0.740376	4.62663e-12	1.25379	8.90488e-11
BID_DIRAS3_MAP1LC3C_NRG3_PTK6_SAR1A	0.740376	1.39649e-11	1.24578	2.25188e-10
ATG16L1_BAG1_MAP1LC3C_NRG3_PEA15_PTK6_SAR1A_ST13	0.740376	1.26023e-14	1.41136	9.82627e-13
ATG16L1_BAG1_DAPK1_NRG3_PEA15_PTK6_SAR1A	0.740338	1.15414e-12	1.30875	3.13944e-11
ATG16L1_BID_DAPK1_DIRAS3_NRG3_PEA15_PTK6	0.740338	9.49487e-14	1.38804	4.09783e-12
BAG1_DAPK1_DIRAS3_MAP1LC3C_NRG3_PTK6_SAR1A_ST13	0.740338	2.62169e-11	1.22071	3.53859e-10
BID_DAPK1_PEA15_PTK6	0.74032	5.36165e-13	1.35094	1.53399e-11
BAG1_BID_DAPK1_MAP1LC3C_SAR1A	0.740282	1.56019e-13	1.34819	6.8036e-12
ATG16L1_BAG1_BID_DIRAS3_NRG3_PEA15_PTK6_SAR1A_ST13	0.740244	4.94709e-12	1.24669	7.34401e-11
ATG16L1_BID_DIRAS3_MAP1LC3C_NRG3_PEA15_PTK6_SAR1A	0.740225	6.37583e-14	1.39083	3.95426e-12
ATG16L1_BID_DAPK1_DIRAS3_MAP1LC3C_NRG3_PEA15_PTK6	0.740206	8.13291e-13	1.30633	2.06394e-11
ATG16L1_BAG1_DAPK1_DIRAS3_NRG3_PTK6	0.740131	4.60834e-10	1.15063	3.40052e-09
ATG16L1_BAG1_BID_DAPK1_MAP1LC3C_PTK6_ST13	0.740131	3.01354e-10	1.12834	2.12772e-09
ATG16L1_BAG1_BID_DAPK1_PTK6	0.740074	6.96073e-13	1.33381	2.06644e-11
NRG3_PEA15_PTK6_SAR1A_ST13	0.740055	5.26475e-12	1.27667	1.21356e-10
BAG1_BID_DIRAS3_MAP1LC3C_NRG3_PEA15_PTK6_SAR1A_ST13	0.740055	1.36901e-13	1.35842	5.86681e-12
ATG16L1_BID_DAPK1_MAP1LC3C_PTK6_SAR1A	0.740037	4.77947e-13	1.35598	1.96552e-11
BID_MAP1LC3C_NRG3_PEA15	0.740018	5.92533e-14	1.41928	4.12097e-12
DAPK1_MAP1LC3C_PEA15_PTK6	0.739999	2.99767e-08	1.03617	1.10564e-07
BAG1_BID_MAP1LC3C_PEA15_PTK6_ST13	0.73998	5.141e-14	1.35016	1.93974e-12
BAG1_BID_DAPK1_MAP1LC3C_NRG3_SAR1A_ST13	0.739961	8.38006e-13	1.31374	2.41287e-11
BAG1_BID_DAPK1_MAP1LC3C_NRG3_PEA15_SAR1A_ST13	0.73981	9.27916e-13	1.3105	2.3208e-11
ATG16L1_BID_PEA15_PTK6_SAR1A	0.739791	3.32254e-14	1.40775	1.96232e-12
ATG16L1_BID_MAP1LC3C_NRG3_PTK6_ST13	0.739791	1.05476e-12	1.30873	2.76178e-11
BAG1_DAPK1_PTK6_ST13	0.739754	2.6833e-12	1.28283	5.21522e-11
DAPK1_DIRAS3_NRG3_PEA15_PTK6_SAR1A_ST13	0.739735	3.25661e-12	1.27198	6.77519e-11
BAG1_DAPK1_NRG3_ST13	0.739716	7.15836e-15	1.41283	4.74813e-13
ATG16L1_BAG1_DIRAS3_NRG3_PEA15_PTK6	0.739697	7.1231e-14	1.39382	3.38825e-12
ATG16L1_BID_MAP1LC3C_NRG3_PEA15_PTK6_SAR1A_ST13	0.739659	2.8152e-16	1.53635	8.46264e-14
BID_DIRAS3_NRG3_PEA15_PTK6_SAR1A_ST13	0.739641	6.16601e-12	1.23568	8.92465e-11
ATG16L1_BAG1_BID_DAPK1_DIRAS3_MAP1LC3C_NRG3_PTK6_SAR1A_ST13	0.739603	5.97515e-13	1.32906	2.02905e-11
BAG1_DAPK1_MAP1LC3C_PTK6_SAR1A_ST13	0.739584	2.24193e-10	1.14827	1.94293e-09
BAG1_DAPK1_PTK6_SAR1A_ST13	0.739565	1.61564e-12	1.28942	3.48054e-11
ATG16L1_BAG1_BID_DIRAS3_NRG3_PTK6	0.739565	8.77943e-11	1.18064	7.2247e-10
BID_DAPK1_DIRAS3_MAP1LC3C_NRG3_PEA15_PTK6_SAR1A_ST13	0.739565	2.55501e-13	1.34545	9.42582e-12
BAG1_MAP1LC3C_PEA15_PTK6_ST13	0.739527	4.74125e-13	1.31165	1.34555e-11
ATG16L1_MAP1LC3C_NRG3_PTK6	0.739376	7.31658e-10	1.1444	5.63602e-09
BAG1_BID_NRG3_ST13	0.739358	2.45875e-14	1.38097	1.08399e-12
BID_DAPK1_MAP1LC3C_PTK6_SAR1A_ST13	0.739358	2.16837e-11	1.23472	3.17866e-10
ATG16L1_BAG1_BID_DAPK1_DIRAS3_MAP1LC3C_PEA15_PTK6_SAR1A	0.739301	3.21078e-13	1.32306	1.08881e-11
ATG16L1_BAG1_DAPK1_MAP1LC3C_PTK6	0.739263	1.29461e-09	1.12925	8.51489e-09
ATG16L1_BAG1_BID_DAPK1_MAP1LC3C_NRG3_PEA15_SAR1A	0.739263	1.31377e-13	1.36782	5.97844e-12
BID_DAPK1_DIRAS3_MAP1LC3C_PEA15_PTK6_SAR1A	0.739244	1.16187e-14	1.42664	1.11325e-12
BID_DAPK1_DIRAS3_NRG3_PTK6	0.739226	2.28052e-10	1.17346	1.81343e-09
ATG16L1_BID_MAP1LC3C_NRG3_PEA15_PTK6_ST13	0.739226	3.2094e-13	1.32537	9.11685e-12
BAG1_BID_MAP1LC3C	0.73915	3.02842e-11	1.20805	3.73872e-10
BAG1_DAPK1_DIRAS3_PEA15_PTK6_SAR1A	0.73915	1.70999e-12	1.27964	3.70222e-11
ATG16L1_BAG1_NRG3_PTK6_SAR1A_ST13	0.739131	8.69225e-15	1.39944	5.7213e-13
ATG16L1_BID_MAP1LC3C_PEA15_PTK6_SAR1A	0.739112	1.01962e-13	1.39152	6.15542e-12
DAPK1_DIRAS3_MAP1LC3C_NRG3_PEA15_PTK6_SAR1A	0.739112	1.63232e-10	1.17533	1.52707e-09
ATG16L1_BAG1_NRG3_PEA15_PTK6_SAR1A	0.739075	2.16569e-12	1.27492	4.85922e-11
BAG1_BID_MAP1LC3C_PEA15	0.739056	3.95362e-14	1.37488	2.01595e-12
BAG1_PEA15_PTK6_SAR1A	0.738962	3.33912e-13	1.34044	1.16589e-11
BAG1_BID_DAPK1_DIRAS3_MAP1LC3C_PTK6_SAR1A	0.738962	5.2775e-12	1.26925	1.04204e-10
BAG1_BID_NRG3_PEA15_SAR1A_ST13	0.738905	5.0522e-13	1.31715	1.31327e-11
BAG1_BID_NRG3_PEA15_ST13	0.738829	1.61168e-13	1.3489	4.85661e-12
ATG16L1_BAG1_BID_DAPK1_DIRAS3_MAP1LC3C_NRG3_PEA15_PTK6_ST13	0.738792	9.33328e-14	1.34825	3.10854e-12
BAG1_BID_MAP1LC3C_NRG3_ST13	0.738754	1.62323e-11	1.23275	2.36697e-10
BAG1_MAP1LC3C_NRG3_ST13	0.738735	1.89823e-12	1.28265	4.61817e-11
BAG1_DAPK1_DIRAS3_MAP1LC3C_PEA15_PTK6_SAR1A	0.738716	1.43762e-11	1.24505	2.2947e-10
ATG16L1_BID_DAPK1_DIRAS3_NRG3_PTK6_SAR1A_ST13	0.738716	1.33424e-10	1.15944	1.10994e-09
ATG16L1_BID_DAPK1_DIRAS3_MAP1LC3C_NRG3_PTK6	0.73866	3.52478e-11	1.21514	4.17377e-10
ATG16L1_BAG1_BID_DAPK1_PEA15_PTK6_ST13	0.738641	8.88525e-13	1.29501	1.6633e-11
BAG1_BID_DAPK1_DIRAS3_MAP1LC3C_PEA15_PTK6	0.738603	3.26367e-12	1.26247	6.16395e-11
BID_MAP1LC3C_PTK6_SAR1A	0.738509	9.85067e-13	1.33966	3.44928e-11
BID_DAPK1_MAP1LC3C_PEA15_PTK6_ST13	0.738509	2.07889e-13	1.32938	5.89496e-12
ATG16L1_BAG1_DAPK1_DIRAS3_NRG3_PTK6_ST13	0.738509	3.19853e-16	1.52082	6.41477e-14
ATG16L1_BAG1_DAPK1_NRG3_PTK6_SAR1A	0.738471	9.09791e-12	1.2321	1.45065e-10
BAG1_BID_PTK6_SAR1A_ST13	0.738452	6.58521e-11	1.17937	6.17002e-10
ATG16L1_DAPK1_MAP1LC3C_NRG3_PEA15_PTK6_ST13	0.738452	1.53785e-14	1.40837	1.08124e-12
DAPK1_DIRAS3_MAP1LC3C_NRG3_PEA15_PTK6	0.738415	4.12903e-09	1.08184	2.0355e-08
BAG1_DAPK1_DIRAS3_MAP1LC3C_NRG3_PTK6_ST13	0.738415	3.41466e-12	1.30019	8.12477e-11
MAP1LC3C_PEA15_PTK6	0.738301	3.8417e-10	1.18367	3.4177e-09
BAG1_BID_PTK6	0.738283	2.90394e-12	1.3249	7.0168e-11
ATG16L1_BAG1_BID_DAPK1_DIRAS3_PTK6_SAR1A	0.738283	2.50497e-14	1.39968	1.51825e-12
ATG16L1_BID_MAP1LC3C_NRG3_PTK6_SAR1A_ST13	0.738264	1.13982e-14	1.43979	1.19035e-12
ATG16L1_BAG1_BID_DAPK1_NRG3_SAR1A	0.738188	9.00995e-13	1.29786	1.92195e-11
ATG16L1_BAG1_DAPK1_MAP1LC3C_PEA15_PTK6_SAR1A	0.73815	5.39949e-13	1.33133	1.94169e-11
ATG16L1_BAG1_BID_DIRAS3_NRG3_PEA15_PTK6_ST13	0.738113	7.01506e-15	1.42151	5.00523e-13
BAG1_MAP1LC3C_PEA15	0.738056	2.47874e-10	1.16621	2.14563e-09
BID_PEA15_PTK6_SAR1A_ST13	0.737981	6.26498e-12	1.28131	1.16896e-10
DIRAS3_NRG3_PEA15_PTK6_SAR1A	0.737943	5.54213e-12	1.2819	1.10459e-10
ATG16L1_BAG1_MAP1LC3C_PEA15_PTK6	0.737886	4.41079e-11	1.20759	5.36297e-10
ATG16L1_DAPK1_MAP1LC3C_NRG3_PEA15_PTK6	0.737886	9.70627e-11	1.25802	1.34067e-09
ATG16L1_BAG1_DAPK1_MAP1LC3C_PEA15_PTK6_ST13	0.737886	3.11125e-12	1.2715	6.48934e-11
BAG1_PEA15_PTK6_SAR1A_ST13	0.737849	1.85802e-13	1.34019	7.18253e-12
BAG1_BID_DAPK1_DIRAS3_NRG3_PEA15	0.737849	3.88023e-13	1.32647	9.97716e-12
BAG1_BID_DIRAS3_MAP1LC3C_NRG3_PEA15_SAR1A	0.73783	2.09329e-14	1.4143	1.71929e-12
BID_DAPK1_DIRAS3_NRG3_PEA15_PTK6_ST13	0.73783	7.61324e-13	1.31165	1.68692e-11
BID_DAPK1_MAP1LC3C_PTK6_ST13	0.737792	3.55682e-11	1.20559	4.05055e-10
MAP1LC3C_NRG3_PEA15_PTK6_SAR1A	0.737773	1.31031e-11	1.25548	2.47497e-10
BAG1_BID_MAP1LC3C_PTK6_SAR1A_ST13	0.737754	5.60846e-12	1.26769	1.08278e-10
BAG1_DAPK1_DIRAS3_MAP1LC3C_NRG3_PEA15	0.737698	3.57769e-12	1.2792	7.62478e-11
BID_PEA15_PTK6	0.737679	6.20357e-14	1.39728	3.04243e-12
ATG16L1_BAG1_MAP1LC3C_NRG3	0.737566	5.80968e-12	1.27764	1.23474e-10
ATG16L1_BID_DAPK1_PEA15_PTK6_SAR1A_ST13	0.737566	1.09927e-12	1.31907	2.71156e-11
ATG16L1_BAG1_BID_DAPK1_DIRAS3_MAP1LC3C_NRG3_PEA15_SAR1A	0.737566	3.62352e-14	1.41489	2.80695e-12
BAG1_MAP1LC3C_NRG3_PEA15_ST13	0.737547	2.77263e-12	1.28543	5.9952e-11
BAG1_MAP1LC3C_PEA15_PTK6_SAR1A_ST13	0.737547	5.19473e-13	1.32128	1.50618e-11
ATG16L1_BAG1_DAPK1_DIRAS3_MAP1LC3C_NRG3_PEA15_PTK6_SAR1A_ST13	0.737509	1.28022e-13	1.36015	5.57043e-12
ATG16L1_BAG1_DIRAS3_NRG3_PEA15_PTK6_SAR1A_ST13	0.737509	1.13696e-12	1.27685	2.49132e-11
BAG1_BID_DAPK1_DIRAS3_PEA15_PTK6_SAR1A_ST13	0.737471	4.53313e-13	1.31798	1.39908e-11
ATG16L1_BAG1_BID_DAPK1_MAP1LC3C_NRG3_ST13	0.737453	1.40937e-11	1.23826	1.99674e-10
BAG1_BID_MAP1LC3C_NRG3_PEA15_ST13	0.737415	2.15647e-12	1.26505	3.78384e-11
MAP1LC3C_NRG3_PEA15_PTK6_SAR1A_ST13	0.737358	5.46697e-15	1.42588	5.67137e-13
BAG1_BID_PEA15_PTK6_ST13	0.737339	7.61383e-13	1.2973	1.5282e-11
BAG1_BID_DIRAS3_NRG3_PTK6_ST13	0.737339	5.1085e-13	1.32912	1.53145e-11
ATG16L1_BID_DIRAS3_NRG3_PTK6_SAR1A	0.737302	9.44759e-10	1.09368	5.33597e-09
BAG1_BID_DIRAS3_MAP1LC3C_NRG3_PEA15_PTK6_ST13	0.737245	1.22568e-14	1.41369	8.80041e-13
ATG16L1_BAG1_BID_PEA15_PTK6	0.737226	1.68904e-13	1.35943	5.45043e-12
DAPK1_MAP1LC3C_NRG3_PEA15_PTK6_SAR1A	0.737226	1.81379e-11	1.27368	3.18517e-10
BAG1_DIRAS3_MAP1LC3C_NRG3_PEA15_PTK6_SAR1A_ST13	0.737226	1.70022e-13	1.34306	6.53978e-12
ATG16L1_BAG1_MAP1LC3C_NRG3_PTK6_SAR1A_ST13	0.737207	2.96404e-15	1.43337	3.71776e-13
ATG16L1_BAG1_BID_DAPK1_NRG3	0.737189	9.08314e-12	1.2317	1.03888e-10
ATG16L1_BID_DAPK1_DIRAS3_PEA15_PTK6_SAR1A	0.737151	1.41918e-13	1.35159	5.36938e-12
BAG1_BID_DIRAS3_MAP1LC3C_NRG3_PTK6_SAR1A_ST13	0.737151	5.13444e-12	1.26912	1.02959e-10
ATG16L1_BAG1_BID_NRG3	0.737113	3.26172e-12	1.25581	4.66428e-11
ATG16L1_BAG1_BID_DAPK1_DIRAS3_NRG3_SAR1A	0.737075	2.59542e-13	1.33167	7.83275e-12
BAG1_BID_DAPK1_DIRAS3_NRG3_PEA15_SAR1A_ST13	0.737057	4.7746e-13	1.30629	1.0614e-11
ATG16L1_BID_DIRAS3_NRG3_PEA15_PTK6	0.737038	6.59128e-12	1.26132	9.40911e-11
ATG16L1_BAG1_BID_DIRAS3_NRG3_PTK6_SAR1A_ST13	0.737038	2.12365e-12	1.27432	3.94019e-11
ATG16L1_BAG1_BID_PEA15_PTK6_SAR1A_ST13	0.737019	2.68437e-13	1.33171	8.0035e-12
ATG16L1_BAG1_BID_MAP1LC3C_NRG3_SAR1A	0.736981	4.22279e-14	1.37124	2.20837e-12
BID_DAPK1_PEA15_PTK6_ST13	0.736962	1.50036e-12	1.30813	2.98484e-11
ATG16L1_BID_DIRAS3_MAP1LC3C_NRG3_PEA15_PTK6	0.736962	3.46476e-12	1.25241	6.23302e-11
ATG16L1_BAG1_BID_MAP1LC3C_PEA15_PTK6_SAR1A_ST13	0.736906	1.51126e-12	1.27859	3.13302e-11
BAG1_BID_MAP1LC3C_PTK6_ST13	0.736849	3.00116e-12	1.27342	6.0958e-11
ATG16L1_BAG1_BID_MAP1LC3C_NRG3_PEA15_SAR1A	0.73683	7.84525e-13	1.31404	2.31206e-11
ATG16L1_BAG1_BID_DAPK1_NRG3_ST13	0.736811	4.71762e-13	1.31504	1.0769e-11
BAG1_DIRAS3_MAP1LC3C_NRG3_PEA15_PTK6_ST13	0.736811	1.13371e-14	1.42787	1.05781e-12
ATG16L1_BID_MAP1LC3C_PTK6	0.736792	2.79523e-12	1.31677	7.52552e-11
BAG1_DIRAS3_NRG3_PTK6_SAR1A_ST13	0.736755	9.92889e-11	1.15674	9.15959e-10
ATG16L1_BAG1_BID_DAPK1_DIRAS3_NRG3_PEA15_SAR1A	0.736755	2.9983e-13	1.32948	8.68486e-12
ATG16L1_BID_DAPK1_DIRAS3_NRG3_PTK6	0.736642	7.38169e-12	1.25849	1.03125e-10
BID_DIRAS3_MAP1LC3C_NRG3_PTK6	0.736566	1.97013e-11	1.24785	3.00595e-10
ATG16L1_BAG1_BID_DAPK1_PTK6_ST13	0.736566	2.23891e-13	1.35098	6.94464e-12
ATG16L1_BAG1_BID_DAPK1_DIRAS3_MAP1LC3C_NRG3_PTK6_ST13	0.736547	4.4199e-12	1.2563	7.76894e-11
ATG16L1_BAG1_NRG3_PTK6_SAR1A	0.736528	3.63499e-12	1.26247	7.33401e-11
ATG16L1_BAG1_BID_DAPK1_DIRAS3_MAP1LC3C_NRG3_SAR1A	0.73651	4.17253e-14	1.4023	2.75574e-12
ATG16L1_BAG1_DAPK1_MAP1LC3C_NRG3	0.736472	1.39471e-11	1.25654	2.44762e-10
ATG16L1_BID_DAPK1_PTK6_SAR1A_ST13	0.736472	1.51674e-11	1.22754	1.90264e-10
BAG1_BID_DIRAS3_MAP1LC3C_NRG3_PEA15	0.736453	1.5807e-12	1.28061	3.53015e-11
BAG1_DAPK1_PTK6_SAR1A	0.736434	6.68898e-10	1.13691	5.06194e-09
ATG16L1_BAG1_DAPK1_DIRAS3_MAP1LC3C_NRG3_PEA15_PTK6_ST13	0.736396	2.49781e-12	1.28746	5.5166e-11
ATG16L1_BAG1_DAPK1_MAP1LC3C_PEA15_PTK6_SAR1A_ST13	0.736321	5.12911e-13	1.32184	1.4872e-11
ATG16L1_BAG1_BID_DIRAS3_MAP1LC3C_NRG3_PEA15_PTK6_SAR1A_ST13	0.736302	5.97308e-14	1.37632	3.12019e-12
ATG16L1_BAG1_BID_DAPK1_NRG3_PEA15_SAR1A	0.736302	1.92239e-12	1.28169	3.46239e-11
DAPK1_PEA15_PTK6_SAR1A_ST13	0.736283	1.9969e-11	1.22667	3.05642e-10
BID_DAPK1_DIRAS3_MAP1LC3C_NRG3_PTK6_SAR1A_ST13	0.736283	1.25387e-10	1.17284	1.19358e-09
ATG16L1_BAG1_BID_DAPK1_NRG3_SAR1A_ST13	0.736264	7.5486e-14	1.37857	3.42652e-12
ATG16L1_BAG1_BID_DAPK1_NRG3_PEA15_SAR1A_ST13	0.736227	1.1043e-12	1.30895	2.56763e-11
ATG16L1_BID_DAPK1_MAP1LC3C_PEA15_PTK6_SAR1A_ST13	0.736189	8.02562e-13	1.30146	2.01388e-11
ATG16L1_BAG1_BID_DAPK1_MAP1LC3C	0.736113	2.61447e-12	1.28487	5.96275e-11
ATG16L1_BAG1_DIRAS3_MAP1LC3C_NRG3_PTK6	0.736076	2.06279e-10	1.18857	1.97604e-09
BAG1_BID_DIRAS3_NRG3_PEA15_SAR1A	0.736076	1.28818e-11	1.21198	1.42826e-10
BAG1_DAPK1_DIRAS3_MAP1LC3C_PEA15_PTK6	0.736038	2.42071e-11	1.24305	3.59238e-10
BAG1_BID_MAP1LC3C_NRG3_PEA15_SAR1A_ST13	0.736019	4.31979e-14	1.38616	2.36417e-12
BID_DAPK1_MAP1LC3C_NRG3_PEA15	0.735925	4.95943e-11	1.22533	6.13124e-10
DIRAS3_MAP1LC3C_NRG3_PEA15_PTK6_SAR1A	0.735906	5.22983e-11	1.21329	6.38751e-10
BAG1_DAPK1_DIRAS3_MAP1LC3C_NRG3	0.735887	2.15529e-10	1.15162	1.7781e-09
ATG16L1_BAG1_DIRAS3_MAP1LC3C_NRG3_PTK6_SAR1A	0.735868	2.35114e-11	1.23003	3.59861e-10
BAG1_BID_NRG3_SAR1A_ST13	0.735812	2.39428e-12	1.26586	4.03308e-11
BAG1_BID_DAPK1_PEA15_SAR1A	0.735774	3.6223e-13	1.32805	9.84543e-12
DAPK1_DIRAS3_NRG3_PEA15_PTK6	0.735774	9.94016e-11	1.19537	9.10768e-10
BID_DAPK1_PTK6_ST13	0.735755	8.77664e-12	1.2647	1.37399e-10
ATG16L1_BAG1_DIRAS3_NRG3_PEA15_PTK6_ST13	0.735755	8.44139e-15	1.41171	5.18779e-13
DIRAS3_MAP1LC3C_NRG3_PEA15_PTK6	0.735717	9.70545e-10	1.12911	6.44198e-09
BAG1_BID_DIRAS3_PEA15_PTK6_SAR1A	0.73568	3.02314e-12	1.26613	5.81009e-11
ATG16L1_BAG1_DIRAS3_NRG3_PTK6_SAR1A	0.735585	5.65087e-13	1.32308	1.84028e-11
ATG16L1_DAPK1_MAP1LC3C_NRG3_PTK6_ST13	0.73551	5.60648e-10	1.12578	3.98619e-09
BAG1_DAPK1_DIRAS3_MAP1LC3C_NRG3_PEA15_SAR1A	0.735491	9.57598e-14	1.38303	5.29943e-12
ATG16L1_BID_DIRAS3_MAP1LC3C_NRG3_PTK6_SAR1A	0.735472	6.68721e-12	1.25425	1.1767e-10
BAG1_DAPK1_NRG3_PEA15_ST13	0.735453	9.96649e-14	1.3602	3.50249e-12
ATG16L1_BAG1_BID_DAPK1_DIRAS3_MAP1LC3C_PTK6_SAR1A	0.735453	2.12574e-13	1.33214	7.93007e-12
ATG16L1_BAG1_DAPK1_MAP1LC3C_PTK6_ST13	0.735434	5.18525e-11	1.1942	5.76353e-10
ATG16L1_BAG1_MAP1LC3C_PEA15_PTK6_SAR1A	0.735434	1.16388e-10	1.17346	1.17374e-09
BID_MAP1LC3C_PEA15_PTK6_SAR1A_ST13	0.735359	6.54247e-14	1.36569	3.07772e-12
ATG16L1_BAG1_BID_DAPK1_DIRAS3_MAP1LC3C_NRG3_PEA15	0.735246	1.79595e-12	1.27735	3.84598e-11
ATG16L1_BID_MAP1LC3C_NRG3	0.735227	4.2283e-12	1.29543	9.6203e-11
DIRAS3_NRG3_PEA15_PTK6_SAR1A_ST13	0.735208	3.6201e-11	1.19669	4.3132e-10
ATG16L1_BID_DIRAS3_NRG3_PEA15_PTK6_SAR1A_ST13	0.735189	8.95022e-11	1.16026	7.22171e-10
BID_DAPK1_DIRAS3_MAP1LC3C_NRG3_PEA15_PTK6_ST13	0.735189	7.25735e-14	1.37661	3.3138e-12
ATG16L1_BAG1_DAPK1_PEA15_PTK6_ST13	0.735133	3.86299e-14	1.37337	1.47866e-12
ATG16L1_BAG1_BID_DAPK1_DIRAS3_MAP1LC3C_PEA15_PTK6	0.735076	6.77785e-11	1.16594	6.25429e-10
ATG16L1_BID_DAPK1_DIRAS3_MAP1LC3C_NRG3_PEA15_PTK6_SAR1A_ST13	0.735057	1.11259e-13	1.36337	5.00234e-12
ATG16L1_BAG1_BID_NRG3_PEA15_SAR1A	0.735038	1.18891e-11	1.22099	1.39444e-10
BAG1_BID_DIRAS3_MAP1LC3C_PEA15_PTK6_SAR1A	0.73502	5.2969e-13	1.31096	1.64706e-11
BAG1_BID_DAPK1_DIRAS3_MAP1LC3C_PEA15_PTK6_SAR1A_ST13	0.73502	3.23139e-13	1.32877	1.07473e-11
BAG1_MAP1LC3C	0.734982	1.34366e-10	1.2011	1.4048e-09
ATG16L1_BAG1_MAP1LC3C_NRG3_PEA15	0.734963	2.14931e-11	1.22772	3.10654e-10
ATG16L1_BAG1_BID_DAPK1_MAP1LC3C_PEA15	0.734963	1.49384e-13	1.34438	5.66632e-12
BAG1_BID_MAP1LC3C_PEA15_SAR1A	0.734925	4.03711e-12	1.24151	6.79113e-11
BAG1_BID_DAPK1_DIRAS3_NRG3	0.734906	1.27418e-08	1.01798	4.53915e-08
ATG16L1_BAG1_DAPK1_PEA15_PTK6_SAR1A_ST13	0.734906	2.34137e-13	1.33284	7.13669e-12
ATG16L1_BAG1_BID_DAPK1_MAP1LC3C_NRG3_PEA15_ST13	0.734906	6.74049e-14	1.36602	2.5226e-12
DAPK1_MAP1LC3C_NRG3_PTK6_SAR1A_ST13	0.734887	1.45869e-10	1.15721	1.52959e-09
BAG1_BID_DAPK1_SAR1A	0.734869	3.3919e-12	1.24283	4.93648e-11
ATG16L1_BAG1_BID_NRG3_PEA15	0.734831	1.29661e-13	1.354	4.20048e-12
BAG1_DAPK1_PEA15_PTK6	0.734812	1.19863e-11	1.28707	2.19152e-10
ATG16L1_BID_PTK6_SAR1A	0.734793	1.08168e-13	1.38126	4.88769e-12
DAPK1_NRG3_PEA15_PTK6_SAR1A	0.734755	7.33606e-11	1.18501	8.41974e-10
ATG16L1_BAG1_BID_DAPK1_MAP1LC3C_NRG3_PEA15_SAR1A_ST13	0.734755	3.39603e-13	1.33216	1.07218e-11
ATG16L1_BAG1_BID_DIRAS3_NRG3_PTK6_ST13	0.734737	9.46602e-14	1.35641	3.43245e-12
BAG1_BID_MAP1LC3C_NRG3_SAR1A_ST13	0.734718	6.14027e-15	1.44081	6.87257e-13
ATG16L1_BAG1_DAPK1_DIRAS3_PEA15_PTK6_SAR1A	0.734699	1.93165e-14	1.42921	1.44323e-12
DIRAS3_NRG3_PEA15_PTK6	0.734642	4.71473e-12	1.29807	9.70338e-11
ATG16L1_BAG1_BID_DAPK1_MAP1LC3C_NRG3_SAR1A_ST13	0.734642	9.60401e-14	1.34484	3.87553e-12
BAG1_BID_DIRAS3_MAP1LC3C_NRG3	0.734623	8.8232e-13	1.30161	2.37079e-11
ATG16L1_BAG1_BID_DAPK1_DIRAS3_MAP1LC3C_NRG3	0.734623	3.80173e-12	1.25224	6.57038e-11
BID_DAPK1_PTK6	0.734586	1.71635e-11	1.25778	2.49187e-10
BAG1_DIRAS3_NRG3_PTK6	0.734548	1.11486e-07	0.956477	3.05712e-07
ATG16L1_BAG1_BID_NRG3_SAR1A	0.734548	1.61907e-13	1.33361	5.09937e-12
ATG16L1_DAPK1_DIRAS3_NRG3_PEA15_PTK6_SAR1A	0.734529	1.58191e-12	1.29622	3.74051e-11
ATG16L1_BAG1_DAPK1_DIRAS3_MAP1LC3C_NRG3_PTK6_SAR1A_ST13	0.734473	3.18412e-13	1.32163	1.16846e-11
ATG16L1_DAPK1_MAP1LC3C_NRG3_PTK6	0.734435	9.38233e-09	1.08624	4.59275e-08
BAG1_DAPK1_DIRAS3_PEA15_PTK6_SAR1A_ST13	0.734416	6.8453e-12	1.23887	1.05723e-10
BAG1_BID_DAPK1_DIRAS3_NRG3_SAR1A_ST13	0.734378	6.20158e-12	1.23534	8.3138e-11
BAG1_DIRAS3_MAP1LC3C_NRG3_PEA15	0.734359	4.10923e-12	1.2669	7.98104e-11
ATG16L1_BID_DIRAS3_MAP1LC3C_NRG3_PTK6	0.734341	9.58853e-11	1.17245	8.96376e-10
ATG16L1_BAG1_BID_DIRAS3_MAP1LC3C_NRG3_PTK6_SAR1A_ST13	0.734265	6.33394e-13	1.31689	2.01174e-11
ATG16L1_BAG1_BID_DAPK1_MAP1LC3C_PEA15_SAR1A	0.734246	9.5286e-14	1.35531	4.06002e-12
ATG16L1_BAG1_BID_DAPK1_NRG3_PEA15	0.734208	8.19006e-12	1.25213	1.0226e-10
ATG16L1_DAPK1_DIRAS3_NRG3_PEA15_PTK6_SAR1A_ST13	0.734133	1.77482e-13	1.355	7.12e-12
BID_DAPK1_DIRAS3_PTK6_SAR1A	0.734114	1.15452e-11	1.24323	1.78334e-10
BID_DAPK1_DIRAS3_NRG3_PTK6_ST13	0.734114	3.81556e-11	1.20979	4.05969e-10
BID_DIRAS3_NRG3_PEA15_PTK6_ST13	0.734114	1.06742e-13	1.36358	3.91712e-12
BAG1_PEA15_PTK6_ST13	0.734076	4.09171e-15	1.44258	3.01144e-13
BAG1_DAPK1_DIRAS3_NRG3_PEA15	0.734076	2.64665e-14	1.41676	1.52734e-12
NRG3_PEA15_PTK6_SAR1A	0.734039	2.33798e-11	1.24153	3.88845e-10
BAG1_BID_DAPK1_MAP1LC3C_ST13	0.73402	2.41465e-10	1.12775	1.71546e-09
ATG16L1_BAG1_BID_PTK6_SAR1A_ST13	0.73402	4.88261e-13	1.31835	1.28394e-11
BID_DIRAS3_NRG3_PTK6_SAR1A_ST13	0.734001	4.08524e-10	1.12966	2.81445e-09
ATG16L1_BAG1_BID_MAP1LC3C_PEA15_PTK6_ST13	0.733982	2.55234e-13	1.3083	6.4036e-12
BAG1_BID_DIRAS3_MAP1LC3C_NRG3_PTK6_ST13	0.733982	3.24847e-12	1.27161	6.46432e-11
BAG1_DAPK1_MAP1LC3C_NRG3_PEA15_SAR1A	0.733963	1.07915e-11	1.23417	1.71965e-10
BAG1_BID_DAPK1_DIRAS3_PEA15_PTK6	0.733944	1.69103e-12	1.27399	3.01098e-11
ATG16L1_BAG1_BID_DAPK1_DIRAS3_PEA15_PTK6_SAR1A_ST13	0.733944	1.39395e-12	1.27457	2.70476e-11
BAG1_MAP1LC3C_PTK6_ST13	0.733888	8.14224e-12	1.2679	1.54854e-10
BAG1_DAPK1_DIRAS3_NRG3_PEA15_SAR1A	0.733888	1.05635e-13	1.36014	4.21472e-12
ATG16L1_BID_DAPK1_DIRAS3_MAP1LC3C_PEA15_PTK6_SAR1A	0.733888	7.49171e-13	1.31443	2.25238e-11
ATG16L1_BID_DAPK1_DIRAS3_NRG3_PEA15_PTK6_ST13	0.733869	9.44464e-13	1.29675	1.91688e-11
BAG1_DIRAS3_NRG3_PTK6_ST13	0.73385	3.54296e-12	1.27485	6.56156e-11
BAG1_BID_DAPK1_DIRAS3_NRG3_PEA15_ST13	0.73385	1.6485e-13	1.33663	4.78383e-12
BAG1_BID_DIRAS3_MAP1LC3C_NRG3_SAR1A	0.733831	2.70308e-12	1.27502	5.79616e-11
BAG1_NRG3_PEA15_ST13	0.733812	1.10203e-12	1.29181	2.03955e-11
BID_MAP1LC3C_NRG3_PEA15_SAR1A	0.733794	6.17631e-12	1.26671	1.1482e-10
ATG16L1_MAP1LC3C_NRG3_PEA15_PTK6_ST13	0.733794	3.84998e-12	1.2515	6.16738e-11
BAG1_DAPK1_MAP1LC3C_NRG3_PEA15_SAR1A_ST13	0.733794	1.13391e-13	1.34556	4.55582e-12
DAPK1_DIRAS3_MAP1LC3C_NRG3_PEA15_PTK6_SAR1A_ST13	0.733794	1.54635e-12	1.28515	3.41581e-11
BAG1_BID_DAPK1_DIRAS3_PTK6_SAR1A_ST13	0.733775	2.23237e-12	1.27244	4.61908e-11
BAG1_DAPK1_NRG3_PEA15_SAR1A_ST13	0.733737	8.44628e-15	1.41463	6.65439e-13
BID_DAPK1_MAP1LC3C_NRG3_PEA15_SAR1A	0.733624	1.03355e-12	1.31882	3.02233e-11
BAG1_NRG3_ST13	0.733605	2.47035e-14	1.37138	1.04825e-12
ATG16L1_BAG1_DAPK1_MAP1LC3C_NRG3_PEA15	0.733605	4.11315e-11	1.24079	5.88519e-10
ATG16L1_BAG1_BID_DIRAS3_MAP1LC3C_NRG3_PEA15_PTK6_ST13	0.733605	3.61964e-15	1.43802	3.54903e-13
ATG16L1_DAPK1_DIRAS3_MAP1LC3C_NRG3_PEA15_PTK6_SAR1A	0.733548	2.49234e-13	1.36997	1.27963e-11
DAPK1_DIRAS3_NRG3_PTK6_SAR1A_ST13	0.733511	1.677e-14	1.39428	1.48332e-12
ATG16L1_BAG1_BID_DIRAS3_PEA15_PTK6_SAR1A	0.733341	3.20457e-14	1.38374	1.71308e-12
ATG16L1_BAG1_BID_DAPK1_NRG3_PEA15_ST13	0.733322	1.3105e-12	1.30099	2.54747e-11
DAPK1_MAP1LC3C_PEA15_PTK6_SAR1A	0.733247	8.17476e-11	1.2113	1.00103e-09
ATG16L1_BAG1_DAPK1_DIRAS3_MAP1LC3C_PEA15_PTK6_SAR1A	0.733247	2.77334e-10	1.15223	2.27832e-09
BID_DAPK1_MAP1LC3C	0.733209	6.78641e-12	1.25367	1.18513e-10
ATG16L1_BAG1_BID_MAP1LC3C_PTK6_SAR1A_ST13	0.733171	3.6916e-12	1.26819	7.38853e-11
DAPK1_DIRAS3_NRG3_PTK6_SAR1A	0.733133	8.49549e-14	1.3547	4.2866e-12
BID_DIRAS3_MAP1LC3C_NRG3_PEA15_PTK6_SAR1A_ST13	0.733133	5.13755e-14	1.37983	2.77604e-12
ATG16L1_BAG1_DAPK1_DIRAS3_MAP1LC3C_NRG3_PTK6_ST13	0.733115	5.0472e-11	1.2139	6.16578e-10
BAG1_BID_DAPK1_DIRAS3_MAP1LC3C_NRG3_PEA15_SAR1A_ST13	0.733115	1.01434e-13	1.34615	4.06349e-12
NRG3_PTK6_SAR1A_ST13	0.733096	8.96427e-13	1.30862	2.90121e-11
ATG16L1_BID_DAPK1_MAP1LC3C_PTK6_SAR1A_ST13	0.733039	6.46477e-12	1.26461	1.20384e-10
DAPK1_MAP1LC3C_PEA15_PTK6_ST13	0.733001	3.38179e-11	1.19855	3.73616e-10
ATG16L1_BID_DAPK1_PEA15_PTK6	0.732983	1.90487e-14	1.44855	1.40398e-12
ATG16L1_BAG1_BID_DIRAS3_MAP1LC3C_NRG3_PEA15_SAR1A	0.732926	1.76705e-13	1.35739	7.89105e-12
BAG1_NRG3_PEA15	0.732888	2.10654e-14	1.4381	1.3186e-12
BID_DAPK1_MAP1LC3C_NRG3_SAR1A	0.732794	1.3837e-13	1.36426	6.48161e-12
BAG1_BID_DAPK1_PEA15_SAR1A_ST13	0.732794	3.22148e-12	1.25894	5.10651e-11
ATG16L1_BAG1_BID_PTK6	0.732775	5.3742e-14	1.39284	2.45594e-12
ATG16L1_DAPK1_NRG3_PEA15_PTK6_SAR1A_ST13	0.732756	2.13151e-12	1.28267	4.94688e-11
BAG1_MAP1LC3C_PTK6_SAR1A	0.732718	4.98664e-11	1.21265	6.68553e-10
BAG1_DAPK1_DIRAS3_NRG3_PEA15_SAR1A_ST13	0.732718	1.31624e-12	1.28235	2.91521e-11
ATG16L1_BAG1_DIRAS3_NRG3_PTK6	0.732662	3.40225e-12	1.29486	7.06298e-11
BID_DAPK1_DIRAS3_MAP1LC3C_NRG3_PEA15_SAR1A	0.732643	1.20768e-13	1.37758	6.33229e-12
ATG16L1_BAG1_BID_MAP1LC3C_NRG3_ST13	0.732624	1.2805e-11	1.22191	1.75813e-10
BID_DIRAS3_NRG3_PTK6	0.732568	1.26438e-11	1.2434	1.8306e-10
BID_DAPK1_DIRAS3_NRG3_PEA15_SAR1A	0.732549	1.98764e-12	1.254	3.19896e-11
DAPK1_MAP1LC3C_PEA15_PTK6_SAR1A_ST13	0.732549	2.97565e-11	1.19226	3.56132e-10
ATG16L1_BAG1_BID_DIRAS3_NRG3_PEA15_SAR1A	0.732549	1.99822e-12	1.26891	3.51502e-11
ATG16L1_DAPK1_DIRAS3_MAP1LC3C_NRG3_PEA15_PTK6	0.732549	1.25216e-08	1.04222	5.04539e-08
BAG1_BID_DIRAS3_NRG3_PEA15	0.73253	1.4638e-13	1.32944	4.25679e-12
ATG16L1_BAG1_BID_NRG3_PEA15_SAR1A_ST13	0.73253	4.071e-13	1.3214	1.11669e-11
ATG16L1_BID_PEA15_PTK6	0.732454	7.37324e-16	1.53142	1.41233e-13
ATG16L1_BID_MAP1LC3C_PTK6_SAR1A	0.732417	8.21883e-12	1.26722	1.5721e-10
ATG16L1_BAG1_DAPK1_PEA15_PTK6_SAR1A	0.732417	2.6688e-12	1.29036	5.9785e-11
BAG1_MAP1LC3C_NRG3_PEA15_SAR1A	0.732379	9.90933e-12	1.22162	1.45895e-10
BAG1_DAPK1_NRG3_SAR1A_ST13	0.73236	1.94482e-14	1.37204	1.0133e-12
BAG1_BID_DIRAS3_NRG3_SAR1A	0.732341	2.1019e-10	1.13483	1.41054e-09
ATG16L1_BAG1_DAPK1_MAP1LC3C_PTK6_SAR1A_ST13	0.732341	3.78523e-12	1.24872	7.52177e-11
BID_DAPK1_MAP1LC3C_NRG3_ST13	0.732322	8.0259e-10	1.12685	5.16486e-09
BAG1_BID_DAPK1_MAP1LC3C_PEA15_ST13	0.732266	6.59214e-13	1.27944	1.29815e-11
ATG16L1_DAPK1_MAP1LC3C_NRG3_PEA15_PTK6_SAR1A_ST13	0.732266	2.0719e-13	1.35167	9.6917e-12
ATG16L1_BAG1_DAPK1_MAP1LC3C_NRG3_ST13	0.732247	2.89981e-12	1.29246	7.0606e-11
BAG1_BID_DAPK1_MAP1LC3C_PEA15_SAR1A_ST13	0.732209	4.27758e-14	1.37554	2.20554e-12
ATG16L1_BAG1_BID_DAPK1_DIRAS3_MAP1LC3C_PEA15_PTK6_SAR1A_ST13	0.73219	2.65137e-13	1.32331	8.70703e-12
ATG16L1_BAG1_MAP1LC3C_PEA15_PTK6_SAR1A_ST13	0.732171	4.7464e-13	1.30337	1.33413e-11
ATG16L1_BAG1_BID_DAPK1_MAP1LC3C_SAR1A	0.732153	1.65153e-12	1.27168	3.40844e-11
ATG16L1_BID_DAPK1_DIRAS3_PTK6_SAR1A	0.732153	3.88459e-12	1.26918	7.497e-11
ATG16L1_BAG1_DAPK1_MAP1LC3C_PTK6_SAR1A	0.732096	4.64542e-12	1.28082	1.0299e-10
ATG16L1_BAG1_DIRAS3_MAP1LC3C_NRG3_PEA15_PTK6_ST13	0.732096	4.33752e-14	1.37729	2.48124e-12
ATG16L1_BAG1_BID_DAPK1_DIRAS3_NRG3_PEA15_SAR1A_ST13	0.732058	9.30359e-13	1.28084	1.7598e-11
ATG16L1_BID_DAPK1_DIRAS3_MAP1LC3C_NRG3_PTK6_SAR1A_ST13	0.732058	2.64428e-12	1.28547	5.9947e-11
ATG16L1_BAG1_DIRAS3_MAP1LC3C_NRG3_PEA15_PTK6_SAR1A_ST13	0.732039	7.38497e-13	1.29187	1.83273e-11
ATG16L1_BAG1_DIRAS3_NRG3_PTK6_SAR1A_ST13	0.732002	2.16137e-11	1.18764	2.67607e-10
ATG16L1_NRG3_PEA15_PTK6_SAR1A_ST13	0.731983	2.3801e-14	1.40809	1.80562e-12
ATG16L1_BAG1_BID_DIRAS3_MAP1LC3C_PEA15_PTK6_SAR1A	0.731945	8.619e-13	1.29992	2.40337e-11
DAPK1_DIRAS3_NRG3_PEA15_PTK6_ST13	0.731926	1.92054e-11	1.22579	2.35325e-10
BAG1_BID_DAPK1_DIRAS3_MAP1LC3C_PTK6	0.731907	2.7441e-12	1.30497	6.90171e-11
DAPK1_NRG3_PEA15_PTK6	0.731889	4.27147e-09	1.08894	2.1247e-08
BAG1_BID_DAPK1_DIRAS3_MAP1LC3C_PTK6_SAR1A_ST13	0.731889	4.82212e-12	1.25979	9.27037e-11
PEA15_PTK6_SAR1A_ST13	0.73187	8.22e-14	1.36771	4.38574e-12
BAG1_DAPK1_DIRAS3_MAP1LC3C_NRG3_SAR1A	0.73187	6.15861e-13	1.31813	2.04714e-11
BAG1_DIRAS3_MAP1LC3C_NRG3_PTK6_SAR1A_ST13	0.73187	7.58123e-12	1.25081	1.31624e-10
BID_MAP1LC3C_PEA15_PTK6_ST13	0.731832	3.49438e-12	1.2518	5.6734e-11
ATG16L1_BAG1_BID_DAPK1_DIRAS3_PEA15_PTK6	0.731738	4.55798e-11	1.18133	3.96805e-10
ATG16L1_BAG1_BID_NRG3_ST13	0.731662	2.69047e-14	1.37742	1.14626e-12
BAG1_DIRAS3_MAP1LC3C_NRG3_PEA15_SAR1A	0.731625	7.98012e-13	1.31382	2.3431e-11
BID_DAPK1_DIRAS3_MAP1LC3C_PTK6_SAR1A	0.731587	2.53775e-11	1.24074	3.79104e-10
ATG16L1_BAG1_BID_DAPK1_DIRAS3_PTK6_SAR1A_ST13	0.731568	1.05514e-12	1.28765	2.3206e-11
ATG16L1_BAG1_BID_DIRAS3_MAP1LC3C_NRG3_PEA15	0.731474	3.90112e-13	1.31184	1.16435e-11
ATG16L1_NRG3_PEA15_PTK6_ST13	0.731436	2.67136e-14	1.41128	1.70115e-12
ATG16L1_BAG1_BID_PEA15_PTK6_ST13	0.731417	4.20946e-13	1.30284	9.08471e-12
BID_DAPK1_MAP1LC3C_NRG3_PEA15_SAR1A_ST13	0.731417	7.57973e-12	1.25035	1.17527e-10
BAG1_BID_MAP1LC3C_SAR1A	0.73136	3.65502e-12	1.25091	6.6255e-11
BID_DAPK1_DIRAS3_MAP1LC3C_PEA15_PTK6	0.731342	6.89092e-11	1.18844	7.09065e-10
BID_DAPK1_MAP1LC3C_NRG3_PEA15_ST13	0.731323	2.28883e-12	1.29102	4.45839e-11
BID_DAPK1_MAP1LC3C_PEA15	0.731304	2.53704e-12	1.28753	5.48708e-11
ATG16L1_BAG1_BID_DAPK1_DIRAS3_NRG3_PEA15	0.731304	4.90396e-13	1.3038	1.07586e-11
BID_DAPK1_DIRAS3_PEA15_PTK6_SAR1A_ST13	0.731304	4.10004e-12	1.253	6.7473e-11
ATG16L1_BAG1_BID_NRG3_PEA15_ST13	0.731285	4.31269e-13	1.31734	9.98982e-12
BAG1_DAPK1_MAP1LC3C_NRG3_SAR1A_ST13	0.731285	5.78911e-14	1.36062	3.24977e-12
ATG16L1_BAG1_BID_MAP1LC3C_PTK6_ST13	0.731228	4.13636e-13	1.30317	1.11953e-11
BAG1_BID_DAPK1_MAP1LC3C_SAR1A_ST13	0.731172	7.81205e-12	1.22609	1.13254e-10
ATG16L1_NRG3_PTK6_ST13	0.731134	3.50925e-15	1.44672	3.27674e-13
BAG1_BID_PTK6_ST13	0.731134	9.18381e-13	1.31801	2.38317e-11
ATG16L1_BID_DAPK1_MAP1LC3C_NRG3	0.731134	3.75325e-13	1.37703	1.68077e-11
ATG16L1_DAPK1_NRG3_PTK6_ST13	0.731134	2.58195e-14	1.38378	1.48748e-12
BID_PTK6_SAR1A_ST13	0.731115	5.28812e-11	1.18907	5.50609e-10
NRG3_PTK6	0.731096	1.77835e-08	1.06594	7.55565e-08
BID_MAP1LC3C_NRG3_SAR1A	0.731096	2.04146e-13	1.34577	8.10341e-12
ATG16L1_BID_DIRAS3_NRG3_PTK6	0.731096	1.01416e-11	1.24012	1.32511e-10
BID_DAPK1_DIRAS3_MAP1LC3C_NRG3_PEA15	0.731096	2.18887e-11	1.22689	2.90178e-10
BAG1_BID_PEA15_SAR1A	0.731078	1.17787e-12	1.27045	2.03728e-11
BAG1_DAPK1_DIRAS3_PTK6_SAR1A	0.731059	6.97862e-11	1.18648	7.83024e-10
BAG1_DIRAS3_PEA15_PTK6_SAR1A	0.731059	4.28524e-11	1.18651	4.44502e-10
ATG16L1_DIRAS3_NRG3_PEA15_PTK6_SAR1A	0.73104	2.55346e-12	1.27593	5.17691e-11
ATG16L1_BAG1_DAPK1_MAP1LC3C_NRG3_PEA15_ST13	0.73104	2.4342e-13	1.3317	8.75231e-12
BAG1_BID_DAPK1_DIRAS3_MAP1LC3C_NRG3_PEA15_ST13	0.73104	3.93685e-13	1.32024	1.07202e-11
ATG16L1_BAG1_DAPK1_PTK6_SAR1A_ST13	0.730983	1.38526e-14	1.39341	7.07664e-13
BID_DAPK1_DIRAS3_MAP1LC3C_NRG3_PTK6_ST13	0.730983	1.73182e-12	1.30628	4.39116e-11
ATG16L1_BID_PEA15_PTK6_SAR1A_ST13	0.730964	2.16457e-12	1.28477	4.10807e-11
ATG16L1_BID_DIRAS3_NRG3_PEA15_PTK6_ST13	0.730964	1.12315e-12	1.29257	2.20402e-11
ATG16L1_BAG1_BID_MAP1LC3C_NRG3_PEA15_ST13	0.730927	8.19202e-13	1.28626	1.76676e-11
ATG16L1_BAG1_BID_MAP1LC3C_PEA15	0.730908	3.37918e-14	1.37068	1.64648e-12
BAG1_BID_DAPK1_DIRAS3_NRG3_ST13	0.730908	4.31229e-14	1.37457	1.79831e-12
DAPK1_DIRAS3_MAP1LC3C_NRG3_PTK6_SAR1A	0.730908	6.2596e-10	1.1487	5.00713e-09
BAG1_DAPK1_DIRAS3_MAP1LC3C_PEA15_PTK6_SAR1A_ST13	0.730908	1.94855e-13	1.33006	6.86658e-12
BAG1_DAPK1_MAP1LC3C_NRG3_SAR1A	0.730889	3.06629e-11	1.18975	3.94201e-10
BAG1_DIRAS3_MAP1LC3C_NRG3_PTK6_ST13	0.73087	2.40227e-11	1.23221	3.36798e-10
ATG16L1_BID_DAPK1_DIRAS3_MAP1LC3C_NRG3_PEA15_PTK6_ST13	0.73087	1.72629e-13	1.34686	6.08653e-12
ATG16L1_BID_DAPK1_MAP1LC3C_PEA15_PTK6_ST13	0.730851	6.76156e-13	1.29579	1.40089e-11
DAPK1_DIRAS3_PEA15_PTK6_SAR1A	0.730832	1.8385e-11	1.23277	2.54085e-10
ATG16L1_BID_MAP1LC3C_PEA15_PTK6_SAR1A_ST13	0.730832	7.89693e-14	1.36175	3.54847e-12
ATG16L1_BID_MAP1LC3C_NRG3_PEA15	0.730813	1.24469e-12	1.30503	3.12839e-11
ATG16L1_DAPK1_DIRAS3_NRG3_PEA15_PTK6	0.730813	6.54363e-13	1.31431	1.59187e-11
ATG16L1_NRG3_PEA15_PTK6	0.730776	4.05685e-10	1.15169	3.15826e-09
BAG1_BID_DAPK1_SAR1A_ST13	0.730776	4.15537e-13	1.31307	1.0636e-11
ATG16L1_BAG1_BID_DAPK1_DIRAS3_NRG3	0.730776	4.88468e-10	1.11284	2.93066e-09
ATG16L1_BAG1_PEA15_PTK6_SAR1A	0.730738	2.82008e-13	1.33334	9.72253e-12
BAG1_DAPK1_MAP1LC3C_PEA15_ST13	0.730738	8.67158e-12	1.24878	1.39722e-10
ATG16L1_BAG1_BID_MAP1LC3C_NRG3_PEA15_SAR1A_ST13	0.730738	3.18416e-13	1.32215	9.77718e-12
BAG1_BID_DIRAS3_NRG3_PEA15_SAR1A_ST13	0.730719	3.55495e-12	1.2383	4.65075e-11
ATG16L1_BID_DIRAS3_NRG3_PTK6_SAR1A_ST13	0.730681	9.5864e-11	1.15873	7.69205e-10
BID_DAPK1_MAP1LC3C_PEA15_SAR1A	0.730625	8.08173e-13	1.31268	2.38177e-11
ATG16L1_BAG1_BID_DIRAS3_MAP1LC3C_NRG3_PTK6_ST13	0.730625	1.66852e-15	1.46943	2.47166e-13
BAG1_BID_DAPK1_DIRAS3_MAP1LC3C_PEA15_SAR1A	0.730587	1.71456e-12	1.27713	3.83275e-11
ATG16L1_BAG1_PEA15_PTK6_SAR1A_ST13	0.730568	2.76861e-14	1.37121	1.27781e-12
DAPK1_DIRAS3_MAP1LC3C_NRG3_PTK6	0.730549	8.23079e-09	1.07163	3.70684e-08
ATG16L1_BAG1_DIRAS3_NRG3_PTK6_ST13	0.730493	1.02462e-15	1.47497	1.27272e-13
ATG16L1_BID_DAPK1_DIRAS3_NRG3_PTK6_ST13	0.730493	7.15428e-12	1.24144	9.22721e-11
ATG16L1_BID_DAPK1_MAP1LC3C_PTK6_ST13	0.730474	1.33087e-10	1.16483	1.1315e-09
BAG1_BID_DAPK1_DIRAS3_PEA15_PTK6_ST13	0.730474	1.49088e-14	1.3949	8.37783e-13
BID_DIRAS3_MAP1LC3C_NRG3_PEA15_PTK6_ST13	0.730474	3.92318e-13	1.32059	1.05915e-11
ATG16L1_BID_DAPK1_PEA15_PTK6_ST13	0.730455	2.85401e-12	1.29303	4.96336e-11
ATG16L1_DAPK1_NRG3_PTK6_SAR1A_ST13	0.730436	1.30669e-14	1.42321	1.30138e-12
BAG1_DIRAS3_MAP1LC3C_PEA15_PTK6_SAR1A	0.730361	1.40687e-12	1.3092	3.98231e-11
ATG16L1_BAG1_MAP1LC3C_PEA15_PTK6_ST13	0.730342	1.65031e-11	1.2235	2.2884e-10
ATG16L1_BAG1_MAP1LC3C_PTK6	0.730323	5.19956e-09	1.07359	2.51405e-08
BID_DIRAS3_PEA15_PTK6_SAR1A	0.730304	6.88307e-11	1.17408	6.57861e-10
ATG16L1_BID_DIRAS3_MAP1LC3C_NRG3_PEA15_PTK6_SAR1A_ST13	0.730267	9.34048e-14	1.35627	4.12136e-12
BAG1_PEA15_PTK6	0.73021	7.72013e-11	1.20774	8.29982e-10
ATG16L1_MAP1LC3C_NRG3_PTK6_ST13	0.73021	8.7182e-12	1.24669	1.49708e-10
ATG16L1_MAP1LC3C_NRG3_PEA15_PTK6_SAR1A	0.73021	8.78338e-11	1.19811	1.07107e-09
ATG16L1_DIRAS3_NRG3_PEA15_PTK6_SAR1A_ST13	0.73021	7.61121e-13	1.30209	2.02112e-11
ATG16L1_DIRAS3_MAP1LC3C_NRG3_PEA15_PTK6	0.730191	1.10895e-10	1.20605	1.16656e-09
ATG16L1_BAG1_BID_DAPK1_PEA15_SAR1A	0.730153	2.69888e-12	1.27464	4.52123e-11
BAG1_BID_DAPK1_DIRAS3_PEA15_SAR1A	0.730153	4.28739e-13	1.30128	1.05907e-11
BAG1_NRG3_PEA15_SAR1A_ST13	0.730134	2.46971e-14	1.36256	1.28576e-12
ATG16L1_DAPK1_NRG3_PEA15_PTK6_ST13	0.730116	4.57686e-13	1.33196	1.42485e-11
ATG16L1_BID_DAPK1_PTK6	0.730097	3.97565e-12	1.29412	6.9003e-11
ATG16L1_BAG1_BID_DAPK1_DIRAS3_NRG3_SAR1A_ST13	0.730078	8.68842e-14	1.35514	3.367e-12
DAPK1_DIRAS3_MAP1LC3C_NRG3_PEA15_PTK6_ST13	0.730059	3.38747e-11	1.19178	3.54215e-10
MAP1LC3C_PEA15_PTK6_SAR1A	0.73004	8.59384e-11	1.20011	9.97975e-10
BAG1_BID_DAPK1_DIRAS3_MAP1LC3C_PEA15_PTK6_ST13	0.730002	2.79625e-15	1.42838	2.3502e-13
BAG1_BID_DIRAS3_MAP1LC3C_PEA15_PTK6	0.729965	1.09172e-11	1.23358	1.61003e-10
ATG16L1_DIRAS3_MAP1LC3C_NRG3_PEA15_PTK6_SAR1A	0.729927	1.33622e-12	1.29878	3.74845e-11
ATG16L1_BAG1_DAPK1_DIRAS3_PEA15_PTK6_SAR1A_ST13	0.729927	4.7103e-12	1.2394	6.82635e-11
BID_PEA15_PTK6_ST13	0.729889	2.89598e-12	1.2856	4.68193e-11
DAPK1_MAP1LC3C_NRG3_PTK6_SAR1A	0.729889	2.18575e-09	1.08716	1.41291e-08
ATG16L1_MAP1LC3C_NRG3_PEA15_PTK6_SAR1A_ST13	0.729889	5.57128e-16	1.47384	1.01985e-13
DAPK1_PEA15_PTK6_ST13	0.72987	5.41473e-10	1.12226	3.4197e-09
ATG16L1_BAG1_BID_MAP1LC3C_PEA15_SAR1A	0.72987	5.32083e-13	1.30476	1.51537e-11
BAG1_BID_DIRAS3_PEA15_PTK6_SAR1A_ST13	0.729852	3.14847e-11	1.19465	3.45669e-10
ATG16L1_BAG1_DAPK1_DIRAS3_MAP1LC3C_NRG3_PEA15	0.729833	1.87328e-11	1.23073	2.66435e-10
BAG1_BID_DAPK1_DIRAS3_MAP1LC3C_NRG3_SAR1A_ST13	0.729833	2.42149e-13	1.33978	9.44146e-12
BAG1_DAPK1_MAP1LC3C_ST13	0.729757	6.64732e-12	1.26408	1.2356e-10
BID_DAPK1_NRG3_SAR1A_ST13	0.729757	9.1448e-15	1.44676	7.85231e-13
ATG16L1_BAG1_DAPK1_PTK6_ST13	0.729738	9.27577e-12	1.22661	1.05922e-10
MAP1LC3C_NRG3_PTK6_SAR1A_ST13	0.72972	4.47416e-12	1.24449	8.71649e-11
BAG1_DIRAS3_MAP1LC3C_NRG3	0.729682	2.58544e-12	1.28611	5.95302e-11
ATG16L1_BID_DAPK1_PTK6_ST13	0.729663	2.18718e-13	1.37191	7.62254e-12
BID_DAPK1_NRG3_PEA15_SAR1A_ST13	0.729663	2.47622e-14	1.40864	1.32214e-12
BAG1_DIRAS3_NRG3_PEA15	0.729606	6.6652e-14	1.38561	2.9327e-12
BAG1_DAPK1_DIRAS3_NRG3_SAR1A	0.729606	6.87552e-13	1.3009	1.90396e-11
BAG1_DAPK1_MAP1LC3C_PEA15_SAR1A	0.729569	1.22637e-11	1.22332	1.82101e-10
BAG1_DAPK1_DIRAS3_MAP1LC3C_PTK6_SAR1A	0.72955	2.07035e-09	1.10854	1.23759e-08
BID_DAPK1_DIRAS3_MAP1LC3C_NRG3_SAR1A	0.72955	8.26384e-12	1.2496	1.3953e-10
ATG16L1_BAG1_BID_NRG3_SAR1A_ST13	0.729531	1.67353e-12	1.27386	3.02861e-11
BAG1_BID_DIRAS3_NRG3_PEA15_ST13	0.729512	1.71532e-13	1.32964	4.6544e-12
BAG1_MAP1LC3C_NRG3_PEA15_SAR1A_ST13	0.729474	3.69627e-14	1.3595	1.91852e-12
ATG16L1_BAG1_BID_DAPK1_DIRAS3_MAP1LC3C_PTK6	0.729474	2.70888e-12	1.29464	6.42132e-11
ATG16L1_DAPK1_MAP1LC3C_NRG3_PEA15_PTK6_SAR1A	0.729455	7.82621e-12	1.26815	1.65118e-10
BID_DIRAS3_MAP1LC3C_PEA15_PTK6_SAR1A	0.729437	4.58126e-12	1.25346	8.34778e-11
BID_DAPK1_DIRAS3_MAP1LC3C_PEA15_PTK6_SAR1A_ST13	0.729437	2.56951e-13	1.33485	8.90727e-12
ATG16L1_BAG1_BID_DIRAS3_MAP1LC3C_NRG3_SAR1A	0.729399	2.83027e-12	1.28334	6.3337e-11
BID_DAPK1_MAP1LC3C_NRG3_SAR1A_ST13	0.72938	4.91652e-12	1.26254	9.12789e-11
ATG16L1_BAG1_DAPK1_DIRAS3_MAP1LC3C_PEA15_PTK6	0.729361	3.01045e-09	1.0907	1.60813e-08
ATG16L1_DIRAS3_NRG3_PEA15_PTK6	0.729286	9.21444e-13	1.3102	2.32068e-11
BID_DAPK1_DIRAS3_NRG3_SAR1A	0.729248	1.81108e-09	1.07151	8.92333e-09
BAG1_BID_DIRAS3_PTK6_SAR1A	0.729173	1.41069e-11	1.23806	2.09528e-10
MAP1LC3C_NRG3_PTK6_SAR1A	0.729154	5.90139e-09	1.06157	3.0633e-08
ATG16L1_BAG1_BID_MAP1LC3C	0.729135	1.05699e-11	1.23453	1.60195e-10
ATG16L1_BAG1_BID_DIRAS3_MAP1LC3C_NRG3	0.729116	1.85222e-12	1.27612	3.99753e-11
BAG1_MAP1LC3C_PTK6_SAR1A_ST13	0.729078	6.93453e-12	1.25953	1.3803e-10
BAG1_DAPK1_DIRAS3_NRG3_PEA15_ST13	0.729078	2.52688e-14	1.38072	1.06163e-12
ATG16L1_BAG1_BID_DAPK1_DIRAS3_NRG3_PEA15_ST13	0.729078	4.46404e-14	1.3653	1.72172e-12
BID_DAPK1_NRG3_PEA15_SAR1A	0.729059	9.389e-13	1.29776	1.96347e-11
BAG1_BID_DAPK1_DIRAS3_MAP1LC3C_NRG3_ST13	0.729041	1.15985e-12	1.28775	2.69751e-11
ATG16L1_BAG1_BID_MAP1LC3C_NRG3_SAR1A_ST13	0.728946	2.00977e-12	1.27443	4.29836e-11
DIRAS3_MAP1LC3C_NRG3_PEA15_PTK6_SAR1A_ST13	0.728946	5.95845e-11	1.17747	5.94043e-10
BAG1_DAPK1_DIRAS3_NRG3	0.728909	2.2405e-11	1.23934	2.9001e-10
ATG16L1_BAG1_BID_DIRAS3_NRG3_SAR1A	0.728909	7.59664e-11	1.16703	6.23467e-10
ATG16L1_BAG1_DAPK1_MAP1LC3C_PEA15	0.72889	5.91749e-12	1.27973	1.18501e-10
BID_NRG3_PEA15_SAR1A	0.728776	7.67411e-12	1.23251	9.70003e-11
BAG1_BID_DAPK1	0.72872	8.33254e-11	1.17548	6.662e-10
DIRAS3_NRG3_PEA15_PTK6_ST13	0.72872	7.6525e-12	1.25283	1.29025e-10
ATG16L1_DAPK1_MAP1LC3C_PEA15_PTK6	0.728682	9.10443e-09	1.08884	4.28789e-08
ATG16L1_BAG1_BID_DAPK1_DIRAS3_MAP1LC3C_NRG3_PEA15_SAR1A_ST13	0.728663	6.32811e-12	1.23622	9.4178e-11
ATG16L1_DAPK1_DIRAS3_NRG3_PEA15_PTK6_ST13	0.728663	3.03074e-12	1.26211	4.85231e-11
ATG16L1_BAG1_BID_DAPK1_DIRAS3_MAP1LC3C_PTK6_SAR1A_ST13	0.728663	1.02652e-12	1.28781	2.55193e-11
BAG1_DAPK1_DIRAS3_MAP1LC3C_NRG3_PEA15_SAR1A_ST13	0.728626	7.5512e-13	1.30235	1.92481e-11
BAG1_BID_DIRAS3_MAP1LC3C_PTK6_SAR1A	0.728607	2.15704e-11	1.22476	3.05371e-10
ATG16L1_BAG1_DAPK1_DIRAS3_MAP1LC3C_NRG3_PEA15_SAR1A	0.728607	4.6234e-14	1.39916	3.05633e-12
BAG1_NRG3	0.72855	2.93261e-08	0.998553	9.48316e-08
BAG1_BID_DIRAS3_MAP1LC3C_PEA15_PTK6_SAR1A_ST13	0.728531	1.7906e-12	1.27169	3.69678e-11
BID_DIRAS3_MAP1LC3C_NRG3_PTK6_SAR1A_ST13	0.728512	1.42831e-11	1.23574	2.18517e-10
DAPK1_PEA15_PTK6_SAR1A	0.728418	3.04202e-11	1.22682	4.28927e-10
ATG16L1_BAG1_DAPK1_DIRAS3_MAP1LC3C_PEA15_PTK6_SAR1A_ST13	0.728418	1.49938e-13	1.33585	5.6105e-12
BAG1_DAPK1_NRG3_PEA15	0.728399	1.50056e-11	1.24478	1.94656e-10
ATG16L1_BID_DAPK1_MAP1LC3C_NRG3_PEA15	0.728399	3.77789e-12	1.27966	7.41982e-11
ATG16L1_BAG1_BID_DIRAS3_MAP1LC3C_PEA15_PTK6	0.728399	2.98074e-13	1.31922	9.10519e-12
BAG1_MAP1LC3C_NRG3_SAR1A	0.72838	4.73539e-13	1.29776	1.4823e-11
BAG1_DAPK1_DIRAS3_PEA15_PTK6_ST13	0.728343	2.03703e-12	1.27919	3.59957e-11
BID_DAPK1_DIRAS3_NRG3_PEA15_SAR1A_ST13	0.728305	2.07511e-11	1.20336	1.97862e-10
BID_MAP1LC3C_PEA15	0.728267	2.1311e-13	1.34247	8.39005e-12
BID_MAP1LC3C_PTK6_SAR1A_ST13	0.728248	4.46758e-12	1.26268	8.66206e-11
ATG16L1_BID_DAPK1_DIRAS3_MAP1LC3C_NRG3_PEA15_SAR1A	0.728248	1.65055e-13	1.36996	8.06986e-12
ATG16L1_DAPK1_DIRAS3_NRG3_PTK6_SAR1A_ST13	0.72823	6.10972e-13	1.29036	1.84725e-11
ATG16L1_BAG1_MAP1LC3C_NRG3_PEA15_ST13	0.728192	5.66103e-13	1.29397	1.51963e-11
BAG1_BID_DIRAS3_MAP1LC3C_NRG3_PEA15_SAR1A_ST13	0.728116	2.21539e-13	1.3202	7.02281e-12
BAG1_DAPK1_DIRAS3_MAP1LC3C_NRG3_PEA15_ST13	0.728079	1.3633e-12	1.30232	3.41967e-11
BAG1_BID_DAPK1_PEA15	0.72806	4.65781e-14	1.36605	1.80975e-12
BAG1_DAPK1_DIRAS3_PEA15_PTK6	0.72806	2.09495e-11	1.22329	2.57292e-10
ATG16L1_DAPK1_DIRAS3_MAP1LC3C_NRG3_PEA15_PTK6_SAR1A_ST13	0.728022	7.25004e-13	1.30089	1.99442e-11
BID_DIRAS3_MAP1LC3C_NRG3_PEA15_SAR1A	0.728003	4.96095e-12	1.26161	9.25401e-11
ATG16L1_BAG1_BID_DAPK1_MAP1LC3C_PEA15_SAR1A_ST13	0.728003	1.698e-13	1.34675	6.29357e-12
ATG16L1_BAG1_BID_DAPK1_SAR1A	0.727965	2.75972e-12	1.26356	4.49599e-11
ATG16L1_BAG1_DIRAS3_MAP1LC3C_NRG3_PTK6_SAR1A_ST13	0.727965	5.36168e-13	1.28951	1.67936e-11
BAG1_DIRAS3_NRG3_PEA15_SAR1A	0.727947	6.25353e-13	1.30897	1.62409e-11
ATG16L1_BAG1_BID_DIRAS3_PTK6_SAR1A	0.727947	1.25996e-11	1.21409	1.53702e-10
ATG16L1_BAG1_BID_DAPK1_DIRAS3_MAP1LC3C_PEA15_SAR1A	0.727871	1.99023e-14	1.40415	1.5042e-12
BAG1_DAPK1_DIRAS3_PTK6_SAR1A_ST13	0.727852	2.40269e-11	1.19872	2.96424e-10
DAPK1_DIRAS3_MAP1LC3C_PEA15_PTK6_SAR1A	0.727815	7.78959e-10	1.12713	5.29714e-09
ATG16L1_BID_DAPK1_DIRAS3_MAP1LC3C_PTK6_SAR1A	0.727796	1.8198e-12	1.28396	4.25869e-11
ATG16L1_DAPK1_PEA15_PTK6_SAR1A_ST13	0.727777	9.71027e-14	1.354	4.57209e-12
ATG16L1_BID_DIRAS3_PEA15_PTK6_SAR1A	0.727739	3.51917e-12	1.25202	5.72649e-11
BAG1_BID_DAPK1_DIRAS3_MAP1LC3C_PEA15	0.727739	2.66088e-10	1.12625	1.84445e-09
ATG16L1_BID_DAPK1_DIRAS3_MAP1LC3C_NRG3_PTK6_ST13	0.727739	1.20621e-10	1.17528	1.10053e-09
MAP1LC3C_NRG3_PEA15	0.72772	1.50482e-11	1.25652	2.50679e-10
BID_MAP1LC3C_NRG3_PEA15_ST13	0.72772	1.01569e-11	1.22912	1.27509e-10
ATG16L1_BAG1_BID_DAPK1_DIRAS3_PEA15_PTK6_ST13	0.72772	4.24156e-14	1.36365	1.75544e-12
ATG16L1_BID_DAPK1_DIRAS3_PEA15_PTK6_SAR1A_ST13	0.72772	8.73453e-13	1.28212	1.67959e-11
BID_DIRAS3_NRG3_PEA15_SAR1A	0.727645	2.38768e-12	1.26952	4.4265e-11
DAPK1_MAP1LC3C_PTK6_ST13	0.727607	1.33166e-10	1.1808	1.25838e-09
BAG1_PTK6_SAR1A_ST13	0.727513	3.30153e-12	1.25221	5.76213e-11
BAG1_BID_DAPK1_PEA15_ST13	0.727513	7.16923e-12	1.23043	8.20789e-11
BAG1_DAPK1_DIRAS3_MAP1LC3C_PEA15_PTK6_ST13	0.727513	4.45119e-12	1.27305	8.91295e-11
MAP1LC3C_NRG3	0.727456	2.62501e-12	1.32137	7.09343e-11
ATG16L1_DAPK1_MAP1LC3C_NRG3_PTK6_SAR1A_ST13	0.7274	2.17406e-13	1.33797	1.04324e-11
ATG16L1_BID_DAPK1_DIRAS3_NRG3_PEA15_SAR1A	0.727362	5.68518e-13	1.30422	1.38286e-11
ATG16L1_BAG1_BID_DIRAS3_NRG3_PEA15	0.727343	2.21571e-14	1.37978	1.02432e-12
ATG16L1_BAG1_BID_DIRAS3_PEA15_PTK6_SAR1A_ST13	0.727324	3.34208e-12	1.2462	5.23741e-11
ATG16L1_BAG1_BID_PTK6_ST13	0.727305	1.27183e-13	1.35454	4.197e-12
BID_DAPK1_DIRAS3_MAP1LC3C_NRG3	0.727305	2.55882e-11	1.22312	3.28524e-10
BAG1_BID_DIRAS3_NRG3	0.727286	2.03258e-12	1.28128	3.52346e-11
ATG16L1_BAG1_DAPK1_MAP1LC3C_NRG3_PEA15_SAR1A	0.727268	1.0355e-12	1.28774	2.86536e-11
ATG16L1_BID_DAPK1_MAP1LC3C_NRG3_PEA15_SAR1A	0.727249	1.35053e-11	1.23905	2.0157e-10
ATG16L1_BID_DAPK1_DIRAS3_MAP1LC3C_PEA15_PTK6	0.72723	2.06394e-12	1.25826	3.80265e-11
ATG16L1_BAG1_DAPK1_DIRAS3_MAP1LC3C_NRG3	0.727211	1.43775e-12	1.30099	3.70976e-11
ATG16L1_BAG1_BID_DAPK1_DIRAS3_MAP1LC3C_PEA15_PTK6_ST13	0.727192	1.08359e-14	1.39902	7.71977e-13
BID_MAP1LC3C_PTK6_ST13	0.727136	9.12833e-13	1.32142	2.70036e-11
ATG16L1_BAG1_DAPK1_MAP1LC3C	0.727098	4.4119e-09	1.06367	2.09963e-08
ATG16L1_BID_MAP1LC3C_NRG3_PEA15_SAR1A	0.727098	2.63096e-12	1.27823	5.53515e-11
ATG16L1_BAG1_DAPK1_MAP1LC3C_NRG3_PEA15_SAR1A_ST13	0.727079	5.04444e-14	1.35327	2.4329e-12
ATG16L1_BAG1_DIRAS3_PEA15_PTK6_SAR1A	0.72706	1.67876e-12	1.2704	3.13932e-11
MAP1LC3C_PEA15_PTK6_ST13	0.727004	2.12981e-13	1.34195	7.11263e-12
BID_MAP1LC3C_NRG3_PEA15_SAR1A_ST13	0.727004	7.70087e-13	1.32325	2.15233e-11
PEA15_PTK6_SAR1A	0.726928	1.1205e-10	1.18512	1.16843e-09
DAPK1_DIRAS3_PEA15_PTK6_SAR1A_ST13	0.726928	9.5733e-11	1.17413	9.00502e-10
BAG1_BID_DIRAS3_MAP1LC3C_NRG3_PEA15_ST13	0.72689	3.61085e-14	1.3805	1.87255e-12
BID_NRG3_PEA15	0.726815	3.1245e-11	1.20282	2.81244e-10
ATG16L1_BAG1_BID_DIRAS3_NRG3_PEA15_SAR1A_ST13	0.726758	5.65696e-12	1.23441	7.06246e-11
BID_DIRAS3_NRG3_PTK6_ST13	0.726721	1.14102e-11	1.23972	1.52663e-10
DIRAS3_MAP1LC3C_NRG3_PEA15_PTK6_ST13	0.726721	4.15674e-12	1.25765	6.52185e-11
ATG16L1_BAG1_BID_DAPK1_PEA15_SAR1A_ST13	0.726721	2.42752e-13	1.33407	7.38215e-12
ATG16L1_BAG1_MAP1LC3C_NRG3_ST13	0.726702	4.63056e-12	1.26124	9.39639e-11
BID_DAPK1_NRG3_SAR1A	0.726664	3.19414e-11	1.18159	2.96732e-10
ATG16L1_BAG1_DIRAS3_MAP1LC3C_PEA15_PTK6_SAR1A	0.726607	2.20906e-10	1.14987	1.83119e-09
ATG16L1_MAP1LC3C_PEA15_PTK6	0.726551	3.15764e-11	1.24553	4.71705e-10
BAG1_DIRAS3_MAP1LC3C_PEA15_PTK6	0.726551	2.08988e-11	1.28181	3.76659e-10
ATG16L1_BAG1_BID_DIRAS3_MAP1LC3C_PTK6_SAR1A	0.726532	5.59913e-12	1.23918	9.47557e-11
ATG16L1_BAG1_DIRAS3_MAP1LC3C_NRG3_PTK6_ST13	0.726513	3.21685e-12	1.26899	6.95049e-11
ATG16L1_BAG1_BID_DAPK1_DIRAS3_MAP1LC3C_NRG3_PEA15_ST13	0.726513	6.92608e-13	1.30773	1.89258e-11
MAP1LC3C_PEA15_PTK6_SAR1A_ST13	0.726457	1.23727e-14	1.39862	9.25153e-13
ATG16L1_BAG1_DIRAS3_MAP1LC3C_NRG3_PEA15	0.726457	6.11753e-13	1.33043	2.04244e-11
ATG16L1_BAG1_DAPK1_DIRAS3_NRG3_PEA15_SAR1A	0.726457	3.8893e-14	1.38574	1.95791e-12
BAG1_BID_DAPK1_ST13	0.726438	5.78448e-13	1.30263	1.23253e-11
ATG16L1_BAG1_BID_DAPK1_DIRAS3_MAP1LC3C_NRG3_SAR1A_ST13	0.726419	6.89948e-11	1.17265	6.71554e-10
BAG1_DAPK1_DIRAS3_NRG3_SAR1A_ST13	0.726343	3.08945e-11	1.18202	3.48365e-10
ATG16L1_BAG1_BID_DAPK1_MAP1LC3C_PEA15_ST13	0.726325	2.92987e-12	1.24433	4.73568e-11
BID_NRG3_PEA15_SAR1A_ST13	0.726306	3.4102e-12	1.27371	5.87099e-11
BAG1_DAPK1_MAP1LC3C_PEA15_SAR1A_ST13	0.726287	3.03112e-14	1.38296	1.77158e-12
ATG16L1_DAPK1_MAP1LC3C_PEA15_PTK6_SAR1A_ST13	0.726249	4.61352e-14	1.34563	2.16226e-12
BID_NRG3	0.726211	1.03777e-11	1.23735	1.19003e-10
ATG16L1_BAG1_DAPK1_DIRAS3_NRG3_PEA15_SAR1A_ST13	0.726174	3.85122e-12	1.25005	6.49676e-11
DIRAS3_MAP1LC3C_NRG3_PTK6	0.726117	2.60879e-08	1.02139	9.66342e-08
BID_DAPK1_DIRAS3_PTK6_SAR1A_ST13	0.726098	1.92552e-11	1.20587	2.34062e-10
ATG16L1_BID_DIRAS3_MAP1LC3C_NRG3_PEA15_PTK6_ST13	0.726079	6.89988e-15	1.42498	5.65105e-13
ATG16L1_BID_DAPK1_MAP1LC3C_NRG3_SAR1A	0.72606	3.09052e-11	1.20158	3.59009e-10
ATG16L1_DAPK1_DIRAS3_NRG3_PTK6_SAR1A	0.72606	2.86242e-12	1.25827	6.22717e-11
BAG1_DAPK1_NRG3_PEA15_SAR1A	0.726042	1.87894e-13	1.32371	6.32322e-12
ATG16L1_BAG1_BID_DAPK1_DIRAS3_PEA15_SAR1A	0.726042	4.42312e-12	1.24868	6.7413e-11
DAPK1_DIRAS3_MAP1LC3C_NRG3_PTK6_SAR1A_ST13	0.726004	7.66946e-12	1.22762	1.44591e-10
ATG16L1_BAG1_BID_DIRAS3_MAP1LC3C_PEA15_PTK6_SAR1A_ST13	0.725985	2.66813e-13	1.32274	8.80505e-12
ATG16L1_BID_MAP1LC3C_PEA15_PTK6_ST13	0.725928	1.07695e-11	1.2181	1.3389e-10
BAG1_BID_DAPK1_DIRAS3_MAP1LC3C_PTK6_ST13	0.725928	6.80036e-13	1.30716	1.91359e-11
ATG16L1_BAG1_BID_DAPK1_MAP1LC3C_SAR1A_ST13	0.72591	2.77143e-13	1.3196	8.93263e-12
BID_DIRAS3_MAP1LC3C_NRG3_PEA15	0.725891	2.08876e-12	1.2731	4.34948e-11
BID_MAP1LC3C_NRG3_ST13	0.725872	2.68269e-10	1.13302	1.89721e-09
BAG1_BID_DAPK1_DIRAS3_PTK6	0.725872	3.12222e-09	1.07801	1.47517e-08
BAG1_DIRAS3_PEA15_PTK6_SAR1A_ST13	0.725872	1.61589e-10	1.14478	1.30605e-09
ATG16L1_BID_DAPK1_DIRAS3_MAP1LC3C_PEA15_PTK6_SAR1A_ST13	0.725834	2.22814e-13	1.33771	8.01339e-12
BAG1_BID_MAP1LC3C_PEA15_SAR1A_ST13	0.725815	1.85209e-13	1.33389	6.43015e-12
BAG1_BID_DIRAS3_NRG3_SAR1A_ST13	0.725778	5.63956e-11	1.16849	4.68804e-10
DAPK1_NRG3_PTK6_SAR1A	0.725759	1.06998e-10	1.15953	1.06228e-09
ATG16L1_BAG1_BID_MAP1LC3C_SAR1A	0.725759	2.22632e-11	1.19996	2.69809e-10
BAG1_BID_DAPK1_DIRAS3_MAP1LC3C_SAR1A	0.725759	1.43516e-12	1.2724	3.11364e-11
ATG16L1_BID_PTK6	0.72574	2.0078e-12	1.32186	4.32108e-11
ATG16L1_BAG1_PEA15_PTK6_ST13	0.72574	1.96517e-13	1.32799	5.21946e-12
ATG16L1_BAG1_BID_PEA15_SAR1A	0.725702	1.37062e-11	1.21133	1.49928e-10
ATG16L1_BID_DIRAS3_MAP1LC3C_NRG3_PTK6_SAR1A_ST13	0.725702	8.22346e-13	1.3021	2.30382e-11
BID_NRG3_SAR1A	0.725646	9.05614e-12	1.21962	1.08885e-10
BID_PTK6	0.725627	3.60137e-08	1.02616	1.20364e-07
ATG16L1_BID_DIRAS3_MAP1LC3C_PEA15_PTK6_SAR1A	0.725627	9.33959e-13	1.28999	2.39799e-11
ATG16L1_DAPK1_DIRAS3_MAP1LC3C_NRG3_PTK6	0.725608	1.11072e-09	1.12377	7.39238e-09
ATG16L1_NRG3_PEA15_PTK6_SAR1A	0.725551	1.58295e-10	1.17249	1.65244e-09
BAG1_DIRAS3_NRG3_PEA15_SAR1A_ST13	0.725532	5.16155e-11	1.16682	4.74911e-10
ATG16L1_DAPK1_DIRAS3_MAP1LC3C_NRG3_PTK6_SAR1A	0.725532	2.02307e-11	1.20438	3.13644e-10
BAG1_DAPK1_DIRAS3_NRG3_ST13	0.725513	1.37439e-15	1.47305	1.47287e-13
ATG16L1_BAG1_DAPK1_DIRAS3_PTK6_SAR1A	0.725513	9.65967e-12	1.22889	1.47975e-10
ATG16L1_BAG1_DAPK1_NRG3_PEA15_SAR1A_ST13	0.725513	5.12323e-15	1.41777	4.13186e-13
ATG16L1_BAG1_DIRAS3_MAP1LC3C_NRG3_PEA15_SAR1A	0.725495	5.46298e-14	1.37153	3.17785e-12
ATG16L1_DAPK1_NRG3_PEA15_PTK6_SAR1A	0.725457	5.75244e-11	1.19087	6.86308e-10
BAG1_BID_SAR1A	0.725438	1.823e-11	1.19105	1.79249e-10
ATG16L1_BAG1_DAPK1_PTK6_SAR1A	0.725438	1.29222e-10	1.16242	1.11004e-09
ATG16L1_BID_PEA15_PTK6_ST13	0.725438	8.43362e-12	1.25026	1.06125e-10
BAG1_DIRAS3_MAP1LC3C_NRG3_SAR1A	0.725419	2.49088e-14	1.39876	1.91422e-12
ATG16L1_DIRAS3_NRG3_PEA15_PTK6_ST13	0.725419	8.78041e-13	1.2926	1.98248e-11
DAPK1_MAP1LC3C_PTK6	0.725381	5.1597e-07	0.949323	1.28378e-06
BID_MAP1LC3C_PEA15_SAR1A	0.725381	7.75814e-13	1.29523	2.05078e-11
ATG16L1_BAG1_BID_DAPK1_MAP1LC3C_ST13	0.725381	1.6661e-10	1.14383	1.30313e-09
ATG16L1_BAG1_DAPK1_PEA15_PTK6	0.725363	1.71099e-11	1.24407	2.51211e-10
DAPK1_DIRAS3_NRG3_PTK6_ST13	0.725363	5.19985e-13	1.32738	1.60703e-11
BAG1_DAPK1_DIRAS3_MAP1LC3C_NRG3_ST13	0.725325	4.70358e-12	1.27273	9.0334e-11
ATG16L1_DAPK1_MAP1LC3C_PEA15_PTK6_SAR1A	0.725306	5.09516e-12	1.26885	1.11542e-10
BAG1_BID_MAP1LC3C_PEA15_ST13	0.725268	9.7783e-13	1.27299	1.96767e-11
ATG16L1_BAG1_BID_DAPK1_DIRAS3_NRG3_ST13	0.725231	6.8674e-15	1.42392	4.63995e-13
BAG1_BID_DAPK1_DIRAS3_SAR1A	0.725212	6.61382e-11	1.16329	5.45647e-10
BAG1_BID_PEA15_SAR1A_ST13	0.725212	1.57732e-12	1.27467	2.90401e-11
BAG1_BID_DIRAS3_PEA15_PTK6	0.725193	4.91988e-13	1.31979	1.24173e-11
PEA15_PTK6_ST13	0.725174	1.87289e-10	1.16925	1.5057e-09
ATG16L1_BAG1_BID_DIRAS3_NRG3_PEA15_ST13	0.725174	2.09374e-14	1.38173	9.72596e-13
ATG16L1_BAG1_DAPK1_DIRAS3_MAP1LC3C_NRG3_SAR1A	0.725174	2.31727e-13	1.3308	9.3828e-12
ATG16L1_BAG1_DAPK1_NRG3_ST13	0.725155	1.1105e-16	1.52642	2.77381e-14
BID_MAP1LC3C	0.725136	8.64607e-12	1.24721	1.49968e-10
DIRAS3_NRG3_PTK6_SAR1A_ST13	0.725136	1.28288e-12	1.27193	3.45325e-11
ATG16L1_BAG1_DAPK1_DIRAS3_NRG3_PEA15	0.725136	1.25833e-14	1.41366	7.19684e-13
ATG16L1_NRG3_PTK6_SAR1A_ST13	0.725117	1.5647e-14	1.39029	1.19098e-12
BID_DAPK1_DIRAS3_PEA15_PTK6	0.72508	4.2178e-12	1.28037	7.81265e-11
ATG16L1_BID_DAPK1_MAP1LC3C_NRG3_PEA15_SAR1A_ST13	0.72508	2.14837e-12	1.28905	4.56414e-11
ATG16L1_BAG1_DAPK1_DIRAS3_PEA15_PTK6	0.725061	1.41264e-11	1.22571	1.63651e-10
BAG1_MAP1LC3C_NRG3_SAR1A_ST13	0.725023	4.45045e-14	1.3647	2.69842e-12
ATG16L1_BAG1_BID_DAPK1_DIRAS3_PTK6	0.725023	3.00863e-12	1.27909	5.16801e-11
ATG16L1_BID_DIRAS3_NRG3_PTK6_ST13	0.725023	2.1658e-13	1.34009	6.26556e-12
BAG1_DAPK1_NRG3	0.725004	5.81337e-10	1.15316	4.15841e-09
ATG16L1_NRG3_PTK6	0.724967	4.58227e-09	1.08478	2.36868e-08
ATG16L1_BID_PTK6_SAR1A_ST13	0.724948	1.06034e-10	1.1652	8.52546e-10
DAPK1_PTK6_SAR1A_ST13	0.724929	4.57693e-11	1.17708	5.29186e-10
ATG16L1_BAG1_MAP1LC3C_NRG3_PEA15_SAR1A	0.724853	2.03047e-12	1.25847	4.33285e-11
DAPK1_DIRAS3_MAP1LC3C_NRG3_PTK6_ST13	0.724834	2.82914e-09	1.0823	1.50477e-08
ATG16L1_BAG1_BID_DAPK1_DIRAS3_MAP1LC3C_NRG3_ST13	0.724834	4.76493e-12	1.24518	7.98113e-11
BAG1_DAPK1_PEA15_SAR1A_ST13	0.724816	1.97768e-15	1.44098	1.83173e-13
ATG16L1_DAPK1_DIRAS3_MAP1LC3C_NRG3_PEA15_PTK6_ST13	0.724778	4.30931e-12	1.23873	7.24281e-11
ATG16L1_BAG1_BID_DAPK1_SAR1A_ST13	0.724721	1.48628e-13	1.33766	4.67838e-12
ATG16L1_BAG1_BID_DIRAS3_MAP1LC3C_NRG3_PEA15_SAR1A_ST13	0.724684	5.58572e-12	1.23109	8.20188e-11
BAG1_MAP1LC3C_PEA15_SAR1A	0.724646	3.67372e-12	1.25903	7.37669e-11
DIRAS3_NRG3_PTK6_SAR1A	0.724646	2.27127e-12	1.27772	5.69814e-11
BID_DAPK1_DIRAS3_NRG3_PEA15	0.724646	4.76711e-11	1.17653	3.78168e-10
DIRAS3_MAP1LC3C_NRG3_PTK6_SAR1A	0.724608	2.24271e-09	1.08559	1.38914e-08
BID_DAPK1_DIRAS3_MAP1LC3C_NRG3_PEA15_SAR1A_ST13	0.724608	8.02526e-11	1.16101	6.82605e-10
BAG1_DIRAS3_NRG3_PEA15_ST13	0.724589	5.16198e-15	1.42588	3.89413e-13
ATG16L1_DAPK1_DIRAS3_PEA15_PTK6_SAR1A	0.724514	9.50714e-12	1.23922	1.30045e-10
BAG1_DAPK1_DIRAS3_MAP1LC3C_PEA15_SAR1A	0.724476	1.13698e-13	1.35595	5.33127e-12
ATG16L1_BAG1_MAP1LC3C_PTK6_ST13	0.724457	8.52369e-11	1.19092	9.04607e-10
BAG1_DAPK1_DIRAS3_MAP1LC3C_PTK6_SAR1A_ST13	0.724438	7.44148e-12	1.26045	1.36913e-10
BAG1_BID_DIRAS3_NRG3_ST13	0.72442	1.1848e-15	1.47025	1.37077e-13
ATG16L1_BID_DIRAS3_MAP1LC3C_NRG3_PEA15_SAR1A	0.724344	6.26662e-13	1.31876	1.95253e-11
ATG16L1_BID_DAPK1_NRG3_PEA15_SAR1A_ST13	0.724325	5.97211e-14	1.38346	2.92668e-12
BAG1_PTK6_ST13	0.724306	2.64587e-11	1.22885	3.19553e-10
ATG16L1_BAG1_MAP1LC3C_PTK6_SAR1A	0.724269	1.78785e-11	1.23706	2.88205e-10
ATG16L1_BAG1_DAPK1_NRG3_PEA15_ST13	0.72425	4.05814e-15	1.43419	3.32505e-13
BID_DIRAS3_MAP1LC3C_NRG3_PTK6_ST13	0.724231	7.89104e-12	1.25009	1.33117e-10
BAG1_DIRAS3_MAP1LC3C_NRG3_PEA15_ST13	0.724193	3.42662e-14	1.38254	2.06704e-12
BAG1_DAPK1_DIRAS3_MAP1LC3C_NRG3_SAR1A_ST13	0.724155	1.81316e-11	1.20145	2.55794e-10
ATG16L1_BID_DAPK1_DIRAS3_MAP1LC3C_NRG3_PEA15	0.724118	8.89945e-12	1.24055	1.32304e-10
ATG16L1_BID_DAPK1_DIRAS3_MAP1LC3C_NRG3_SAR1A	0.724118	1.70809e-12	1.30632	4.50097e-11
ATG16L1_DIRAS3_MAP1LC3C_NRG3_PEA15_PTK6_SAR1A_ST13	0.724099	1.22796e-12	1.27143	2.7308e-11
BAG1_BID_DIRAS3_PTK6_SAR1A_ST13	0.72408	3.8507e-11	1.18869	4.10593e-10
BAG1_BID_DAPK1_DIRAS3_MAP1LC3C_PEA15_SAR1A_ST13	0.724042	9.06902e-14	1.3569	4.02349e-12
NRG3_PTK6_SAR1A	0.724023	4.13519e-10	1.12555	3.19727e-09
BAG1_BID_DAPK1_DIRAS3_PEA15_SAR1A_ST13	0.724023	3.6191e-12	1.24352	4.97457e-11
ATG16L1_BID_DAPK1_DIRAS3_NRG3_SAR1A	0.723986	2.47526e-11	1.20084	2.58553e-10
ATG16L1_BAG1_DAPK1_DIRAS3_PEA15_PTK6_ST13	0.723967	1.79578e-12	1.27404	3.01602e-11
ATG16L1_BID_MAP1LC3C_PTK6_SAR1A_ST13	0.723929	8.6208e-12	1.23915	1.37677e-10
BID_DAPK1_NRG3_PEA15_ST13	0.723873	1.33393e-11	1.23092	1.46718e-10
ATG16L1_BAG1_DAPK1_DIRAS3_MAP1LC3C_PEA15_PTK6_ST13	0.723854	8.38018e-13	1.29374	2.12441e-11
ATG16L1_BAG1_DAPK1_DIRAS3_NRG3_PEA15_ST13	0.723835	3.51454e-15	1.42436	2.38994e-13
ATG16L1_DAPK1_MAP1LC3C_PEA15_PTK6_ST13	0.723816	2.04927e-12	1.26374	4.22423e-11
ATG16L1_BAG1_BID_DIRAS3_PEA15_PTK6	0.723797	2.63105e-12	1.27227	4.47556e-11
ATG16L1_BAG1_MAP1LC3C_PTK6_SAR1A_ST13	0.723778	1.5562e-13	1.34761	7.51572e-12
BAG1_BID_DIRAS3_MAP1LC3C_PEA15_PTK6_ST13	0.723778	7.6314e-14	1.34469	2.95242e-12
BAG1_BID_DIRAS3_MAP1LC3C_PEA15_SAR1A	0.723759	4.45882e-12	1.25407	8.17739e-11
BAG1_PTK6_SAR1A	0.723703	2.19036e-10	1.15828	1.96682e-09
DAPK1_DIRAS3_NRG3_PTK6	0.723684	8.56799e-09	1.06518	3.50885e-08
ATG16L1_BID_DAPK1_DIRAS3_NRG3_PEA15_SAR1A_ST13	0.723665	5.56266e-12	1.24972	7.38486e-11
ATG16L1_BID_DAPK1_MAP1LC3C_NRG3_PEA15_ST13	0.723609	2.32166e-13	1.35186	8.03447e-12
ATG16L1_BAG1_DAPK1_DIRAS3_MAP1LC3C_NRG3_PEA15_SAR1A_ST13	0.723609	1.83496e-12	1.27336	4.28242e-11
ATG16L1_BAG1_DAPK1_DIRAS3_MAP1LC3C_PTK6_SAR1A	0.72359	2.07676e-10	1.13916	1.88893e-09
ATG16L1_BAG1_BID_DAPK1_DIRAS3_MAP1LC3C_PEA15	0.723552	1.0106e-11	1.20858	1.2319e-10
BID_DAPK1_PEA15_SAR1A	0.723533	1.13014e-10	1.17401	9.02871e-10
ATG16L1_BID_DAPK1_MAP1LC3C_PEA15_SAR1A	0.723533	1.08861e-12	1.29644	2.83295e-11
BAG1_BID_DIRAS3_MAP1LC3C_NRG3_SAR1A_ST13	0.723514	4.91499e-11	1.18106	5.11168e-10
BAG1_DAPK1_DIRAS3_MAP1LC3C_PTK6	0.723495	1.54852e-09	1.11581	9.56666e-09
ATG16L1_BAG1_DAPK1_MAP1LC3C_NRG3_SAR1A	0.723495	1.71447e-12	1.26864	4.01791e-11
BAG1_MAP1LC3C_PEA15_ST13	0.723476	2.22678e-12	1.26359	4.32322e-11
ATG16L1_BID_MAP1LC3C_NRG3_SAR1A	0.723476	3.44039e-12	1.25405	6.21979e-11
BAG1_NRG3_SAR1A_ST13	0.723439	4.43454e-14	1.3426	1.90967e-12
BID_DAPK1_MAP1LC3C_SAR1A	0.723382	1.14239e-12	1.28591	2.7789e-11
ATG16L1_BAG1_DAPK1_DIRAS3_PTK6_SAR1A_ST13	0.723326	2.93219e-11	1.18719	3.34247e-10
ATG16L1_DAPK1_DIRAS3_MAP1LC3C_PEA15_PTK6_SAR1A	0.723307	2.00264e-10	1.15337	1.67743e-09
BAG1_DIRAS3_MAP1LC3C_PEA15_PTK6_SAR1A_ST13	0.723307	2.52818e-13	1.32466	8.31657e-12
ATG16L1_BID_DAPK1_MAP1LC3C_PEA15	0.723269	2.94153e-13	1.36178	1.12958e-11
BID_DIRAS3_MAP1LC3C_NRG3_SAR1A	0.72325	8.59124e-12	1.2393	1.37341e-10
BAG1_NRG3_PEA15_SAR1A	0.723231	2.60409e-13	1.31065	7.99064e-12
ATG16L1_BAG1_NRG3_PEA15_ST13	0.723231	2.3042e-13	1.32549	5.95342e-12
ATG16L1_BAG1_BID_DIRAS3_NRG3	0.723175	5.66975e-11	1.1667	4.98286e-10
BID_DAPK1_PEA15_SAR1A_ST13	0.723175	1.14346e-11	1.23684	1.47786e-10
ATG16L1_BAG1_BID_DAPK1_DIRAS3_MAP1LC3C_PTK6_ST13	0.723175	4.89816e-13	1.31486	1.47983e-11
BAG1_BID_DIRAS3_MAP1LC3C_NRG3_ST13	0.723137	1.14557e-11	1.23248	1.70389e-10
BAG1_BID_DAPK1_DIRAS3_PTK6_ST13	0.723118	5.66385e-12	1.2454	8.73837e-11
BAG1_BID_MAP1LC3C_ST13	0.723099	5.90273e-10	1.1172	3.89322e-09
ATG16L1_PEA15_PTK6_SAR1A_ST13	0.723099	2.90121e-15	1.43578	3.05181e-13
BID_DAPK1_DIRAS3_NRG3_SAR1A_ST13	0.723099	4.61422e-11	1.1758	3.82828e-10
BID_DIRAS3_PEA15_PTK6_SAR1A_ST13	0.723062	1.69927e-10	1.13381	1.20196e-09
BID_DAPK1_DIRAS3_PEA15_PTK6_ST13	0.723043	1.80696e-14	1.40157	1.00231e-12
ATG16L1_BAG1_MAP1LC3C_PEA15	0.723024	6.46527e-10	1.12522	4.37495e-09
ATG16L1_BAG1_DIRAS3_MAP1LC3C_PEA15_PTK6	0.722948	3.54165e-11	1.22306	4.64323e-10
BID_DIRAS3_MAP1LC3C_PEA15_PTK6	0.72293	4.82377e-13	1.32554	1.54523e-11
BID_NRG3_SAR1A_ST13	0.722816	4.77288e-10	1.11481	2.75549e-09
DAPK1_DIRAS3_MAP1LC3C_PEA15_PTK6	0.722797	1.34507e-10	1.20125	1.40515e-09
BID_DAPK1_DIRAS3_MAP1LC3C_PEA15_SAR1A	0.722797	5.39233e-13	1.31258	1.63763e-11
ATG16L1_BID_DAPK1_NRG3_PEA15_SAR1A	0.722779	1.9803e-11	1.21719	2.17781e-10
ATG16L1_DAPK1_MAP1LC3C_NRG3_PTK6_SAR1A	0.722779	1.65416e-10	1.15561	1.66824e-09
BID_DAPK1_MAP1LC3C_PEA15_SAR1A_ST13	0.722779	1.4625e-11	1.22593	1.89802e-10
ATG16L1_BAG1_MAP1LC3C_NRG3_PEA15_SAR1A_ST13	0.722779	2.05284e-14	1.36235	1.15929e-12
BAG1_DAPK1_PEA15_ST13	0.722722	3.44006e-16	1.498	5.17138e-14
ATG16L1_BAG1_BID_MAP1LC3C_PEA15_SAR1A_ST13	0.722722	5.48476e-15	1.43862	5.51873e-13
BID_DAPK1_DIRAS3_MAP1LC3C_PTK6_SAR1A_ST13	0.722722	7.07537e-11	1.18779	7.51366e-10
ATG16L1_BID_DAPK1_DIRAS3_PEA15_PTK6	0.722684	6.47923e-13	1.32376	1.59387e-11
BID_NRG3_PEA15_ST13	0.722665	4.30573e-11	1.19413	3.68984e-10
BAG1_DAPK1_DIRAS3_MAP1LC3C_PEA15	0.722665	1.16893e-11	1.25059	1.92595e-10
BID_DAPK1_NRG3_ST13	0.722628	6.53819e-12	1.23746	8.08189e-11
ATG16L1_BAG1_BID_DIRAS3_MAP1LC3C_NRG3_PEA15_ST13	0.722628	4.35694e-14	1.36637	2.03273e-12
PEA15_PTK6	0.722609	8.90579e-09	1.06768	3.93243e-08
ATG16L1_BAG1_BID_DAPK1_DIRAS3_MAP1LC3C_SAR1A	0.722609	2.633e-12	1.25054	4.80586e-11
BAG1_DAPK1_DIRAS3_PEA15_SAR1A	0.72259	2.42925e-12	1.26406	4.13326e-11
BAG1_BID_PEA15	0.722571	4.82662e-13	1.31117	1.03427e-11
ATG16L1_BAG1_BID_DIRAS3_NRG3_SAR1A_ST13	0.722552	1.5518e-10	1.1371	1.04566e-09
ATG16L1_BAG1_DAPK1_NRG3_SAR1A_ST13	0.722515	1.10211e-14	1.40198	7.40634e-13
ATG16L1_MAP1LC3C_PEA15_PTK6_SAR1A	0.722496	2.00281e-11	1.20901	2.8581e-10
BID_MAP1LC3C_NRG3_SAR1A_ST13	0.722496	8.44243e-13	1.29255	1.96892e-11
ATG16L1_BID_DIRAS3_NRG3_PEA15_SAR1A	0.722477	2.87063e-12	1.27298	5.44171e-11
ATG16L1_BAG1_DAPK1_MAP1LC3C_NRG3_SAR1A_ST13	0.722477	1.71931e-13	1.32791	7.02736e-12
ATG16L1_BAG1_NRG3_PEA15_SAR1A_ST13	0.722458	2.47742e-14	1.37175	1.35847e-12
ATG16L1_BID_DAPK1_MAP1LC3C_NRG3_ST13	0.722439	9.03499e-11	1.18338	8.6996e-10
BAG1_DIRAS3_MAP1LC3C_NRG3_PEA15_SAR1A_ST13	0.722439	7.73296e-13	1.30141	1.96857e-11
ATG16L1_DAPK1_NRG3_PEA15_PTK6	0.722364	6.74093e-11	1.207	7.71203e-10
ATG16L1_BAG1_DAPK1_MAP1LC3C_PEA15_SAR1A	0.722364	2.20958e-11	1.20771	2.94319e-10
ATG16L1_BAG1_DIRAS3_PEA15_PTK6_SAR1A_ST13	0.722364	4.67326e-12	1.24344	7.41444e-11
ATG16L1_BAG1_BID_DAPK1_DIRAS3_SAR1A	0.722345	5.87739e-11	1.17958	5.2524e-10
BID_DIRAS3_NRG3_PEA15_SAR1A_ST13	0.722326	3.41115e-11	1.18533	3.22947e-10
DAPK1_MAP1LC3C_NRG3_PEA15_ST13	0.722269	1.66685e-11	1.20868	2.10698e-10
ATG16L1_BAG1_DAPK1_DIRAS3_NRG3_SAR1A	0.722269	3.72162e-13	1.30211	9.63229e-12
DAPK1_MAP1LC3C_NRG3_PEA15	0.722232	3.00038e-10	1.19632	2.81175e-09
BAG1_BID_DIRAS3_MAP1LC3C_PTK6_SAR1A_ST13	0.722213	1.05361e-11	1.24255	1.71223e-10
BID_DAPK1_DIRAS3_MAP1LC3C_PEA15_PTK6_ST13	0.722213	4.3451e-12	1.24755	6.54197e-11
ATG16L1_BID_DAPK1_DIRAS3_MAP1LC3C_NRG3	0.722194	8.5484e-11	1.18417	8.31364e-10
BID_DAPK1_DIRAS3_MAP1LC3C_PTK6	0.722175	2.76514e-11	1.2291	3.75747e-10
ATG16L1_MAP1LC3C_NRG3_PTK6_SAR1A_ST13	0.7221	5.36633e-14	1.34298	2.8847e-12
ATG16L1_BID_DAPK1_NRG3_SAR1A_ST13	0.722081	4.86113e-14	1.3775	2.33381e-12
ATG16L1_BAG1_BID_DIRAS3_PTK6_SAR1A_ST13	0.722043	4.27272e-12	1.2396	6.44068e-11
ATG16L1_DAPK1_DIRAS3_NRG3_PTK6	0.722005	1.79575e-11	1.22471	2.36592e-10
ATG16L1_DAPK1_DIRAS3_NRG3_PTK6_ST13	0.721968	8.84985e-14	1.35866	3.31224e-12
DAPK1_PEA15_PTK6	0.72193	4.28667e-08	1.01328	1.44444e-07
BAG1_BID_DIRAS3_PEA15_PTK6_ST13	0.721722	7.07179e-15	1.41969	5.08152e-13
ATG16L1_BAG1_DAPK1_MAP1LC3C_PEA15_ST13	0.721685	5.73047e-12	1.25103	9.3439e-11
ATG16L1_BAG1_BID_DAPK1_DIRAS3_PEA15_SAR1A_ST13	0.721666	1.63053e-11	1.20125	1.63015e-10
BAG1_BID_MAP1LC3C_SAR1A_ST13	0.721647	1.64617e-10	1.13746	1.27859e-09
ATG16L1_BID_DAPK1_DIRAS3_PTK6_SAR1A_ST13	0.72159	1.77205e-10	1.14387	1.37379e-09
ATG16L1_BAG1_DAPK1_DIRAS3_MAP1LC3C_NRG3_PEA15_ST13	0.72159	1.34599e-12	1.28268	3.16174e-11
ATG16L1_BID_DIRAS3_MAP1LC3C_NRG3_PEA15	0.721572	3.36095e-12	1.24578	5.76623e-11
ATG16L1_BAG1_DIRAS3_MAP1LC3C_NRG3	0.721534	1.98443e-10	1.15464	1.63576e-09
ATG16L1_BAG1_PTK6_SAR1A_ST13	0.721496	1.96387e-14	1.38773	1.04349e-12
ATG16L1_MAP1LC3C_PEA15_PTK6_SAR1A_ST13	0.721458	1.01816e-13	1.32744	4.03608e-12
ATG16L1_BID_NRG3_PEA15_SAR1A	0.721439	8.25754e-12	1.23814	1.07486e-10
ATG16L1_MAP1LC3C_NRG3_PTK6_SAR1A	0.721439	1.82483e-11	1.22715	3.07908e-10
ATG16L1_DIRAS3_MAP1LC3C_NRG3_PTK6	0.721402	5.42488e-09	1.06255	2.67482e-08
BAG1_BID_DIRAS3_MAP1LC3C_PTK6	0.721402	4.59206e-10	1.14791	3.48253e-09
ATG16L1_BID_DAPK1_MAP1LC3C_NRG3_SAR1A_ST13	0.721383	8.43621e-14	1.37219	4.76061e-12
ATG16L1_BAG1_DIRAS3_NRG3_PEA15_SAR1A	0.721345	3.46203e-12	1.24498	6.00658e-11
DAPK1_DIRAS3_MAP1LC3C_PEA15_PTK6_SAR1A_ST13	0.721326	2.41222e-10	1.14246	1.85494e-09
ATG16L1_DAPK1_DIRAS3_MAP1LC3C_NRG3_PTK6_SAR1A_ST13	0.721326	2.62882e-12	1.23812	5.58791e-11
ATG16L1_BID_NRG3_PEA15_SAR1A_ST13	0.721307	8.32512e-14	1.36283	3.17011e-12
BAG1_BID_DIRAS3_PEA15_SAR1A	0.721289	3.03542e-10	1.1185	1.85751e-09
ATG16L1_BAG1_DIRAS3_NRG3_PEA15	0.721251	1.34729e-13	1.3527	4.32502e-12
BID_DAPK1_NRG3_PEA15	0.721232	4.37439e-12	1.26593	6.20888e-11
ATG16L1_BAG1_BID_DAPK1_PEA15_ST13	0.721213	1.9753e-11	1.20637	1.87754e-10
BID_DIRAS3_NRG3_PEA15	0.721175	6.28616e-13	1.29711	1.32114e-11
DAPK1_DIRAS3_MAP1LC3C_NRG3_PEA15	0.721175	8.32556e-11	1.16945	7.54314e-10
BID_DIRAS3_MAP1LC3C_NRG3	0.721157	1.56642e-11	1.2176	2.06808e-10
ATG16L1_BAG1_DAPK1_DIRAS3_MAP1LC3C_PTK6_SAR1A_ST13	0.7211	1.92129e-12	1.2713	4.4916e-11
ATG16L1_BAG1_BID_DAPK1_DIRAS3_PTK6_ST13	0.721081	3.0877e-14	1.38991	1.54747e-12
ATG16L1_BAG1_DIRAS3_NRG3_PEA15_SAR1A_ST13	0.721062	1.356e-12	1.26684	2.81211e-11
ATG16L1_BAG1_DAPK1_DIRAS3_NRG3_SAR1A_ST13	0.721025	1.41321e-11	1.19797	1.73544e-10
ATG16L1_BAG1_DIRAS3_MAP1LC3C_PEA15_PTK6_SAR1A_ST13	0.721025	1.80793e-13	1.3414	6.88063e-12
DIRAS3_PEA15_PTK6_SAR1A	0.721006	1.28639e-10	1.17443	1.19759e-09
BAG1_BID_DAPK1_DIRAS3_MAP1LC3C	0.721006	1.15645e-10	1.16155	9.82288e-10
BID_PTK6_ST13	0.720987	2.26265e-10	1.15752	1.6609e-09
ATG16L1_BID_MAP1LC3C_PTK6_ST13	0.720987	4.72757e-11	1.18988	5.01945e-10
ATG16L1_BAG1_DAPK1_DIRAS3_MAP1LC3C_PTK6	0.720987	7.46203e-09	1.05605	3.32249e-08
ATG16L1_DAPK1_DIRAS3_PEA15_PTK6_SAR1A_ST13	0.720987	2.46271e-12	1.25764	4.66329e-11
BID_DAPK1_DIRAS3_MAP1LC3C_NRG3_PEA15_ST13	0.720987	9.20014e-13	1.28409	1.87732e-11
ATG16L1_BID_DIRAS3_MAP1LC3C_PEA15_PTK6	0.720968	1.05921e-12	1.29784	2.68208e-11
BAG1_DAPK1_MAP1LC3C_SAR1A	0.720949	1.59758e-11	1.22073	2.54994e-10
ATG16L1_BAG1_NRG3_ST13	0.720911	2.0797e-14	1.38082	1.00508e-12
ATG16L1_BAG1_BID_DIRAS3_MAP1LC3C_PEA15_PTK6_ST13	0.720911	1.47669e-15	1.44384	1.71304e-13
ATG16L1_BID_DAPK1_MAP1LC3C	0.720893	6.1798e-12	1.25607	1.1013e-10
DAPK1_MAP1LC3C_NRG3_ST13	0.720836	3.72887e-10	1.12336	2.62171e-09
ATG16L1_BID_DAPK1_NRG3_SAR1A	0.720836	2.04316e-13	1.32945	6.05659e-12
ATG16L1_DIRAS3_MAP1LC3C_NRG3_PEA15_PTK6_ST13	0.720836	3.77091e-13	1.32061	1.23229e-11
ATG16L1_BAG1_BID_DAPK1_DIRAS3_MAP1LC3C_PEA15_SAR1A_ST13	0.720817	3.9999e-13	1.29797	1.06557e-11
ATG16L1_BID_MAP1LC3C_NRG3_PEA15_SAR1A_ST13	0.720798	1.00184e-13	1.37842	4.84193e-12
ATG16L1_BAG1_BID_DIRAS3_MAP1LC3C_NRG3_SAR1A_ST13	0.720798	1.23923e-10	1.14423	1.01506e-09
ATG16L1_BAG1_PEA15_PTK6	0.720723	7.20316e-10	1.11647	4.4336e-09
ATG16L1_BID_DIRAS3_MAP1LC3C_NRG3_PTK6_ST13	0.720723	2.61064e-12	1.26787	5.16089e-11
ATG16L1_BID_DAPK1_DIRAS3_MAP1LC3C_PTK6	0.720685	4.42604e-11	1.19927	4.93217e-10
BAG1_MAP1LC3C_PEA15_SAR1A_ST13	0.720666	6.1398e-15	1.41465	5.37073e-13
ATG16L1_BID_MAP1LC3C_NRG3_PEA15_ST13	0.720666	5.09734e-12	1.25268	7.72564e-11
DAPK1_MAP1LC3C_PTK6_SAR1A_ST13	0.72061	1.64176e-09	1.07266	1.02853e-08
ATG16L1_DIRAS3_NRG3_PTK6_SAR1A	0.720591	1.53336e-12	1.27763	4.13209e-11
BAG1_DIRAS3_MAP1LC3C_PEA15_PTK6_ST13	0.720572	1.22111e-13	1.34431	4.47938e-12
ATG16L1_BAG1_BID_DIRAS3_MAP1LC3C_PTK6	0.720515	2.36125e-12	1.29742	5.8148e-11
ATG16L1_DAPK1_PEA15_PTK6_ST13	0.720496	3.72342e-13	1.31507	1.10637e-11
DAPK1_PTK6_ST13	0.720459	9.81578e-11	1.17234	9.1915e-10
ATG16L1_BAG1_BID_DIRAS3_MAP1LC3C_PEA15_SAR1A	0.720459	5.025e-12	1.2513	8.98498e-11
MAP1LC3C_NRG3_PEA15_ST13	0.720421	1.33385e-12	1.27777	2.59733e-11
ATG16L1_BAG1_BID_SAR1A	0.720364	3.99653e-12	1.23937	5.58026e-11
ATG16L1_DAPK1_PEA15_PTK6_SAR1A	0.720364	2.88859e-13	1.33678	1.16495e-11
ATG16L1_BAG1_BID_DAPK1_PEA15	0.720327	3.25614e-13	1.32492	8.1873e-12
ATG16L1_DIRAS3_NRG3_PTK6_SAR1A_ST13	0.720308	3.11306e-11	1.16724	3.53597e-10
BID_DIRAS3_NRG3_SAR1A	0.72027	4.61251e-09	1.03965	1.93891e-08
ATG16L1_BAG1_DAPK1_DIRAS3_NRG3	0.720214	1.73706e-13	1.34334	6.32605e-12
ATG16L1_BAG1_BID_DIRAS3_MAP1LC3C_PTK6_SAR1A_ST13	0.720214	3.76575e-13	1.32845	1.34951e-11
BAG1_DIRAS3_NRG3_SAR1A	0.720176	6.96233e-12	1.23277	1.07701e-10
BID_DIRAS3_MAP1LC3C_PEA15_PTK6_SAR1A_ST13	0.720157	2.46176e-12	1.26539	4.70131e-11
BAG1_DAPK1_MAP1LC3C_SAR1A_ST13	0.7201	7.13663e-12	1.21889	1.14156e-10
ATG16L1_DIRAS3_MAP1LC3C_NRG3_PTK6_SAR1A	0.7201	7.35418e-11	1.15816	8.227e-10
BAG1_BID_DAPK1_DIRAS3_MAP1LC3C_PEA15_ST13	0.7201	1.66327e-14	1.38203	8.6139e-13
ATG16L1_BID_DIRAS3_PEA15_PTK6_SAR1A_ST13	0.720081	8.92751e-12	1.21437	1.0083e-10
ATG16L1_BAG1_DAPK1_MAP1LC3C_PEA15_SAR1A_ST13	0.720063	1.89783e-13	1.32631	6.69525e-12
DAPK1_DIRAS3_MAP1LC3C_NRG3_PEA15_SAR1A	0.720006	5.84324e-12	1.24861	1.00517e-10
ATG16L1_BAG1_MAP1LC3C_NRG3_SAR1A	0.719968	3.92783e-13	1.29442	1.19796e-11
BID_DIRAS3_MAP1LC3C_PTK6_SAR1A	0.719968	1.16656e-10	1.17442	1.13164e-09
ATG16L1_BAG1_DAPK1_DIRAS3_NRG3_ST13	0.719855	8.91847e-16	1.47157	9.84036e-14
BID_DAPK1_DIRAS3_PEA15_SAR1A	0.719836	2.83406e-12	1.25189	4.48229e-11
ATG16L1_BAG1_BID_DIRAS3_NRG3_ST13	0.719817	6.66497e-13	1.30011	1.35404e-11
ATG16L1_BID_MAP1LC3C_PEA15	0.719761	4.87724e-13	1.32462	1.57688e-11
ATG16L1_BAG1_BID_DAPK1	0.719723	2.79289e-12	1.25983	4.11646e-11
BAG1_BID	0.719685	1.74548e-11	1.21413	1.70601e-10
BID_DIRAS3_PTK6_SAR1A	0.719667	8.00455e-11	1.18673	8.06031e-10
BAG1_BID_SAR1A_ST13	0.719648	2.21711e-11	1.19768	2.26253e-10
BAG1_DAPK1_DIRAS3_MAP1LC3C_PTK6_ST13	0.719648	5.20976e-10	1.12806	3.59697e-09
ATG16L1_BID_DAPK1_DIRAS3_MAP1LC3C_PTK6_SAR1A_ST13	0.719648	4.11796e-11	1.19262	4.62725e-10
ATG16L1_BAG1_BID_DIRAS3_PEA15_PTK6_ST13	0.719629	3.99974e-15	1.43248	3.2664e-13
ATG16L1_PEA15_PTK6_SAR1A	0.71961	9.01282e-13	1.31943	3.06261e-11
BID_DAPK1_DIRAS3_MAP1LC3C_NRG3_SAR1A_ST13	0.71961	1.29988e-10	1.15717	1.12092e-09
BID_DAPK1_NRG3	0.719591	6.76373e-10	1.11774	3.43023e-09
ATG16L1_BAG1_BID_MAP1LC3C_PEA15_ST13	0.719591	6.41998e-12	1.238	1.01693e-10
DAPK1_MAP1LC3C_NRG3_PEA15_SAR1A_ST13	0.719553	1.85779e-13	1.33246	6.96732e-12
ATG16L1_BID_DAPK1_DIRAS3_PEA15_PTK6_ST13	0.719553	1.58981e-12	1.27708	2.74548e-11
ATG16L1_BID_DAPK1_DIRAS3_MAP1LC3C_NRG3_PEA15_SAR1A_ST13	0.719553	7.58815e-12	1.23235	1.08782e-10
DIRAS3_MAP1LC3C_PEA15_PTK6_SAR1A	0.719421	2.94165e-09	1.07619	1.50337e-08
ATG16L1_BAG1_DIRAS3_NRG3_PEA15_ST13	0.719421	3.96445e-15	1.42093	3.11579e-13
DIRAS3_NRG3_PTK6	0.719308	1.6724e-09	1.12537	9.83892e-09
BAG1_DAPK1_PTK6	0.719233	8.88903e-06	0.835065	1.57349e-05
BID_PEA15_SAR1A	0.719233	9.66901e-14	1.36639	3.74658e-12
ATG16L1_BAG1_DAPK1_DIRAS3_MAP1LC3C_PEA15_SAR1A	0.719176	2.18924e-12	1.27098	4.67047e-11
ATG16L1_BAG1_DAPK1_DIRAS3_MAP1LC3C_NRG3_SAR1A_ST13	0.71912	1.49732e-11	1.19985	2.09168e-10
BAG1_DIRAS3_MAP1LC3C_NRG3_ST13	0.719063	1.50862e-13	1.36007	7.01506e-12
BID_DIRAS3_MAP1LC3C_NRG3_PEA15_SAR1A_ST13	0.719063	1.33393e-10	1.14198	1.00167e-09
ATG16L1_BAG1_BID_PEA15_SAR1A_ST13	0.718969	3.98053e-12	1.25359	6.06442e-11
BAG1_DAPK1_ST13	0.718893	1.44722e-14	1.40259	7.39319e-13
BAG1_DAPK1_DIRAS3_PTK6_ST13	0.718893	6.3588e-11	1.17867	5.90957e-10
BAG1_DIRAS3_PEA15_PTK6_ST13	0.718893	8.81875e-12	1.23627	1.1138e-10
BID_DAPK1_DIRAS3_NRG3_PEA15_ST13	0.718893	7.27036e-12	1.23501	8.80444e-11
BAG1_BID_PEA15_ST13	0.718874	3.84401e-12	1.23699	4.94844e-11
BAG1_DAPK1_NRG3_SAR1A	0.718874	1.25902e-14	1.37977	7.32178e-13
ATG16L1_BID_DAPK1_DIRAS3_NRG3_PEA15	0.718874	9.92322e-13	1.28925	1.85527e-11
ATG16L1_DAPK1_DIRAS3_MAP1LC3C_NRG3_PTK6_ST13	0.718837	3.67873e-11	1.20294	4.42829e-10
ATG16L1_BAG1_BID_DIRAS3_MAP1LC3C_NRG3_ST13	0.718818	2.33435e-13	1.33126	8.35128e-12
ATG16L1_BID_DIRAS3_MAP1LC3C_PEA15_PTK6_SAR1A_ST13	0.718799	2.0278e-12	1.27006	4.02556e-11
DIRAS3_MAP1LC3C_NRG3_PEA15	0.71878	3.65737e-12	1.26077	6.63988e-11
ATG16L1_BAG1_DIRAS3_MAP1LC3C_NRG3_PEA15_ST13	0.718705	2.15335e-12	1.26229	4.47425e-11
ATG16L1_BAG1_DAPK1_MAP1LC3C_ST13	0.718686	2.79521e-10	1.12861	2.17294e-09
BAG1_BID_DAPK1_DIRAS3_SAR1A_ST13	0.718667	1.38946e-10	1.14486	9.98706e-10
ATG16L1_BAG1_DAPK1_DIRAS3_MAP1LC3C_NRG3_ST13	0.718648	9.13979e-12	1.22833	1.39674e-10
BAG1_BID_DAPK1_DIRAS3_MAP1LC3C_SAR1A_ST13	0.718648	3.1292e-10	1.12038	2.18674e-09
ATG16L1_BID_DAPK1_DIRAS3_MAP1LC3C_PEA15_PTK6_ST13	0.718648	9.89999e-13	1.29005	2.11307e-11
ATG16L1_BAG1_DIRAS3_MAP1LC3C_NRG3_SAR1A	0.718629	9.88612e-14	1.35739	5.28673e-12
BID_DAPK1_MAP1LC3C_PEA15_ST13	0.718591	3.96762e-13	1.31155	1.01768e-11
BAG1_DIRAS3_NRG3	0.718516	2.52409e-10	1.14508	1.78449e-09
DIRAS3_NRG3_PTK6_ST13	0.718497	1.84204e-11	1.22226	2.49397e-10
BAG1_BID_DIRAS3_MAP1LC3C_PEA15	0.718478	6.9363e-13	1.29832	1.82787e-11
BID_DAPK1_DIRAS3_NRG3	0.718422	3.97931e-10	1.12957	2.29234e-09
ATG16L1_MAP1LC3C_PEA15_PTK6_ST13	0.718422	1.5236e-11	1.20881	1.97607e-10
ATG16L1_BID_NRG3_PEA15	0.718403	1.77739e-11	1.21567	1.78845e-10
ATG16L1_BAG1_DAPK1_NRG3_PEA15_SAR1A	0.718403	1.8134e-13	1.31164	5.09656e-12
ATG16L1_BAG1_DIRAS3_MAP1LC3C_NRG3_PEA15_SAR1A_ST13	0.718403	1.73834e-12	1.26526	3.54498e-11
ATG16L1_BID_DAPK1_MAP1LC3C_PEA15_SAR1A_ST13	0.718384	8.86069e-13	1.30898	2.28751e-11
ATG16L1_BID_DIRAS3_PTK6_SAR1A	0.718365	2.9022e-10	1.13061	2.07006e-09
DAPK1_MAP1LC3C_NRG3	0.718346	3.83774e-11	1.25913	5.63889e-10
ATG16L1_BAG1_BID_DAPK1_ST13	0.718327	5.63789e-12	1.24182	7.1444e-11
ATG16L1_BAG1_BID_DIRAS3_PEA15_SAR1A	0.718309	4.05574e-10	1.11112	2.36576e-09
DAPK1_MAP1LC3C_PTK6_SAR1A	0.718271	4.25862e-08	1.00616	1.62958e-07
ATG16L1_BID_MAP1LC3C_PEA15_SAR1A	0.718233	1.96854e-14	1.39561	1.38e-12
BAG1_DAPK1_DIRAS3_PEA15_SAR1A_ST13	0.718177	1.62621e-10	1.14427	1.21208e-09
ATG16L1_BID_NRG3	0.71812	5.39321e-11	1.18194	4.26689e-10
BAG1_DIRAS3_NRG3_ST13	0.71812	3.78994e-15	1.43116	2.8277e-13
ATG16L1_DAPK1_DIRAS3_MAP1LC3C_PEA15_PTK6	0.718044	1.09944e-09	1.10926	6.76416e-09
ATG16L1_BID_DAPK1_DIRAS3_NRG3_SAR1A_ST13	0.718026	4.70419e-10	1.10535	2.50848e-09
ATG16L1_BAG1_DAPK1_NRG3_PEA15	0.717988	2.48453e-12	1.29201	4.23786e-11
ATG16L1_BAG1_NRG3_PEA15	0.717969	4.78342e-13	1.31912	1.10749e-11
BAG1_BID_DAPK1_DIRAS3_PEA15	0.71795	1.43748e-11	1.20305	1.48156e-10
BAG1_BID_DAPK1_DIRAS3_PEA15_ST13	0.71795	8.06389e-13	1.28385	1.57456e-11
BAG1_DIRAS3_PEA15_PTK6	0.717912	3.8265e-11	1.20945	4.14732e-10
BAG1_DAPK1_PEA15_SAR1A	0.717875	5.52966e-11	1.16806	5.24624e-10
ATG16L1_BID_DIRAS3_MAP1LC3C_NRG3_SAR1A	0.717837	9.98487e-12	1.245	1.60991e-10
ATG16L1_BID_DAPK1_DIRAS3_MAP1LC3C_PEA15_SAR1A	0.717837	5.89308e-14	1.38134	3.45215e-12
ATG16L1_BID_DIRAS3_NRG3_PEA15_SAR1A_ST13	0.717837	2.50403e-09	1.06249	1.09727e-08
DAPK1_NRG3_PTK6	0.717799	3.91574e-07	0.960556	1.04538e-06
ATG16L1_DAPK1_NRG3_PTK6_SAR1A	0.71778	3.22573e-11	1.18374	4.00483e-10
ATG16L1_NRG3_PTK6_SAR1A	0.717743	1.12881e-11	1.23038	1.87212e-10
BAG1_DAPK1_DIRAS3_MAP1LC3C_PEA15_SAR1A_ST13	0.717743	2.79726e-12	1.26296	5.16489e-11
DIRAS3_MAP1LC3C_NRG3_PTK6_SAR1A_ST13	0.717705	1.37695e-12	1.27571	3.91907e-11
ATG16L1_BAG1_BID_MAP1LC3C_SAR1A_ST13	0.717648	1.93968e-11	1.20393	2.40911e-10
BID_DAPK1_MAP1LC3C_SAR1A_ST13	0.717611	2.53266e-11	1.19802	2.96265e-10
ATG16L1_BAG1_MAP1LC3C_PEA15_SAR1A	0.717592	5.22007e-11	1.17935	5.65926e-10
BAG1_DIRAS3_MAP1LC3C_PTK6_SAR1A	0.717535	3.04939e-10	1.16943	2.65783e-09
BID_DAPK1_MAP1LC3C_ST13	0.71746	3.79667e-11	1.19647	4.15516e-10
BAG1_MAP1LC3C_ST13	0.717384	9.64677e-12	1.24511	1.59093e-10
ATG16L1_BID_MAP1LC3C_NRG3_ST13	0.717271	1.04985e-10	1.15648	8.6932e-10
ATG16L1_DIRAS3_NRG3_PTK6	0.717252	3.48958e-11	1.21824	4.12773e-10
BAG1_BID_DIRAS3_MAP1LC3C_PTK6_ST13	0.717233	1.1952e-10	1.15921	1.02172e-09
ATG16L1_BID_NRG3_SAR1A	0.717215	3.16306e-11	1.19043	2.97932e-10
BAG1_DIRAS3_NRG3_SAR1A_ST13	0.717215	5.53886e-12	1.22907	9.03998e-11
ATG16L1_DAPK1_DIRAS3_MAP1LC3C_PEA15_PTK6_SAR1A_ST13	0.717196	8.42557e-13	1.29877	2.11926e-11
ATG16L1_BAG1_DAPK1_DIRAS3_MAP1LC3C_PEA15	0.717158	6.7012e-11	1.18239	6.78589e-10
ATG16L1_DAPK1_MAP1LC3C_PTK6_ST13	0.717139	7.77149e-10	1.10846	5.08011e-09
DIRAS3_PEA15_PTK6_SAR1A_ST13	0.717139	1.08953e-09	1.08948	6.12233e-09
BID_DIRAS3_MAP1LC3C_NRG3_PEA15_ST13	0.71712	9.58207e-12	1.22199	1.17252e-10
DAPK1_MAP1LC3C_PEA15	0.716969	1.22574e-07	0.978721	3.53352e-07
ATG16L1_PEA15_PTK6_ST13	0.716969	3.79245e-13	1.32253	1.08174e-11
ATG16L1_BAG1_BID_DAPK1_DIRAS3_MAP1LC3C	0.716951	1.8656e-10	1.14212	1.40754e-09
BID_MAP1LC3C_PEA15_SAR1A_ST13	0.716856	5.86032e-14	1.37854	3.01805e-12
ATG16L1_BAG1_BID_MAP1LC3C_ST13	0.716837	1.61942e-11	1.21594	2.12472e-10
ATG16L1_BAG1_MAP1LC3C_NRG3_SAR1A_ST13	0.716837	1.94554e-13	1.316	7.3281e-12
ATG16L1_BID_DIRAS3_MAP1LC3C_PTK6_SAR1A	0.716818	9.25351e-11	1.16448	8.61475e-10
ATG16L1_BID_DAPK1_PEA15_SAR1A	0.7168	1.57344e-10	1.15724	1.15588e-09
BID_DAPK1_SAR1A	0.716705	2.50525e-11	1.20245	2.57309e-10
ATG16L1_BAG1_DIRAS3_MAP1LC3C_PEA15_PTK6_ST13	0.716686	3.68094e-14	1.38062	2.19794e-12
ATG16L1_BID_MAP1LC3C_NRG3_SAR1A_ST13	0.716649	5.55755e-12	1.24054	9.65962e-11
BID_NRG3_ST13	0.71663	5.94474e-12	1.24184	7.33808e-11
ATG16L1_DIRAS3_PEA15_PTK6_SAR1A	0.716592	6.90648e-12	1.23348	1.06615e-10
BID_DAPK1_DIRAS3_MAP1LC3C_PEA15	0.716592	9.58682e-11	1.16494	8.71882e-10
DAPK1_DIRAS3_PEA15_PTK6_ST13	0.716573	8.2862e-11	1.17333	7.06185e-10
BAG1_BID_DIRAS3_PEA15_SAR1A_ST13	0.716573	2.8474e-11	1.18864	2.57022e-10
BID_DAPK1_DIRAS3_MAP1LC3C_NRG3_ST13	0.716573	2.42253e-11	1.20731	2.89335e-10
BAG1_PEA15_SAR1A_ST13	0.716536	2.5136e-13	1.30601	7.40651e-12
ATG16L1_BID_DIRAS3_MAP1LC3C_NRG3	0.716536	2.00639e-11	1.20382	2.44644e-10
ATG16L1_BAG1_DAPK1_PEA15_SAR1A_ST13	0.716536	6.38477e-15	1.40085	4.10779e-13
BAG1_DIRAS3_MAP1LC3C_NRG3_SAR1A_ST13	0.716517	2.28695e-11	1.18815	2.98557e-10
BAG1_BID_DIRAS3_MAP1LC3C_PEA15_SAR1A_ST13	0.716517	1.24652e-11	1.20478	1.51714e-10
ATG16L1_BAG1_NRG3_PEA15_SAR1A	0.716498	2.65321e-13	1.29604	6.61058e-12
DAPK1_DIRAS3_NRG3_PEA15_SAR1A_ST13	0.716498	1.1071e-11	1.22563	1.47126e-10
ATG16L1_BAG1_DIRAS3_PEA15_PTK6	0.716385	2.05053e-14	1.42202	1.2793e-12
ATG16L1_BID_PTK6_ST13	0.716347	9.84864e-12	1.23849	1.15924e-10
DIRAS3_MAP1LC3C_NRG3_PTK6_ST13	0.716328	3.17445e-10	1.14076	2.45054e-09
ATG16L1_BID_DAPK1_PEA15_SAR1A_ST13	0.716328	7.35171e-13	1.31938	1.84709e-11
BID_DIRAS3_NRG3_PEA15_ST13	0.716309	1.8257e-12	1.27503	2.99968e-11
BAG1_BID_DIRAS3_MAP1LC3C_SAR1A	0.716272	2.45767e-11	1.20505	3.05337e-10
DAPK1_DIRAS3_NRG3_PEA15_SAR1A	0.716253	1.01401e-11	1.21259	1.31371e-10
ATG16L1_BAG1_DAPK1_DIRAS3_MAP1LC3C_PTK6_ST13	0.716253	6.6031e-10	1.12167	4.44842e-09
ATG16L1_BID_DAPK1_DIRAS3_MAP1LC3C_NRG3_PEA15_ST13	0.716234	4.08528e-13	1.30918	1.05733e-11
ATG16L1_BID_DAPK1_NRG3_PEA15_ST13	0.716215	9.30101e-13	1.30875	1.94371e-11
ATG16L1_BAG1_PTK6_ST13	0.716158	3.64014e-11	1.19225	3.35799e-10
ATG16L1_BID_DAPK1_MAP1LC3C_SAR1A	0.716158	2.43807e-11	1.18507	2.77185e-10
ATG16L1_BID_DIRAS3_NRG3_SAR1A	0.716158	1.97325e-09	1.0695	8.99407e-09
BID_PEA15_SAR1A_ST13	0.716139	1.9724e-12	1.27111	3.41862e-11
ATG16L1_BAG1_MAP1LC3C_PEA15_ST13	0.716102	3.56371e-13	1.31303	1.09636e-11
BID_DAPK1_SAR1A_ST13	0.716083	1.52714e-10	1.14954	1.1076e-09
ATG16L1_BID_NRG3_SAR1A_ST13	0.716045	2.20351e-12	1.25795	3.84977e-11
ATG16L1_BAG1_PTK6_SAR1A	0.715989	8.80716e-12	1.23741	1.46866e-10
BAG1_DAPK1_DIRAS3_MAP1LC3C_PEA15_ST13	0.715951	2.65143e-13	1.33842	9.97218e-12
ATG16L1_BAG1_BID_DAPK1_DIRAS3_SAR1A_ST13	0.715951	4.07801e-11	1.18197	3.75174e-10
ATG16L1_BAG1_BID_DAPK1_DIRAS3_PEA15	0.715932	1.39042e-11	1.21187	1.48099e-10
ATG16L1_BID_DAPK1_DIRAS3_PEA15_SAR1A	0.715932	9.36179e-12	1.23085	1.23231e-10
DIRAS3_MAP1LC3C_NRG3_PEA15_SAR1A	0.715894	6.84853e-13	1.28547	1.99791e-11
DAPK1_DIRAS3_MAP1LC3C_NRG3_PEA15_SAR1A_ST13	0.715894	9.55917e-11	1.14927	8.01457e-10
BAG1_DIRAS3_PTK6_SAR1A	0.715875	3.51569e-09	1.06073	1.78376e-08
ATG16L1_BAG1_NRG3_SAR1A_ST13	0.715875	2.98832e-14	1.35715	1.31351e-12
MAP1LC3C_NRG3_PEA15_SAR1A_ST13	0.715819	6.86764e-15	1.41138	6.18332e-13
BID_DIRAS3_PEA15_PTK6	0.7158	3.00559e-13	1.34082	8.92196e-12
BAG1_DAPK1_PEA15	0.715706	6.77562e-10	1.10778	3.80878e-09
ATG16L1_BAG1_BID_PEA15	0.715706	4.86065e-13	1.30243	9.94579e-12
ATG16L1_DIRAS3_NRG3_PTK6_ST13	0.715706	1.52451e-12	1.27955	3.09599e-11
BAG1_BID_DAPK1_DIRAS3_MAP1LC3C_ST13	0.715706	5.94065e-12	1.24824	9.92221e-11
ATG16L1_BAG1_BID_DAPK1_DIRAS3_MAP1LC3C_PEA15_ST13	0.715649	1.84421e-14	1.38008	9.30733e-13
ATG16L1_BID_DIRAS3_MAP1LC3C_NRG3_PEA15_SAR1A_ST13	0.715649	2.03933e-11	1.20119	2.31566e-10
ATG16L1_BAG1_BID_DIRAS3_MAP1LC3C_PEA15	0.71563	3.61275e-13	1.29817	9.56926e-12
ATG16L1_BAG1_DAPK1_DIRAS3_PEA15_SAR1A	0.715574	6.26904e-13	1.28219	1.31994e-11
ATG16L1_BAG1_BID_DIRAS3_MAP1LC3C_PTK6_ST13	0.715536	1.66883e-12	1.26301	3.20333e-11
BAG1_DIRAS3_MAP1LC3C_PEA15_SAR1A	0.715517	5.4376e-12	1.2494	9.56756e-11
BID_DIRAS3_NRG3_SAR1A_ST13	0.715498	1.64563e-09	1.07439	8.16301e-09
ATG16L1_DAPK1_PTK6_SAR1A_ST13	0.715479	2.32752e-11	1.18705	2.95479e-10
BID_DAPK1_DIRAS3_MAP1LC3C_PTK6_ST13	0.715366	1.05638e-09	1.10212	6.28263e-09
ATG16L1_BID_DIRAS3_NRG3_PEA15	0.715347	6.5034e-13	1.29102	1.252e-11
MAP1LC3C_NRG3_ST13	0.715328	1.48698e-10	1.1475	1.21876e-09
DAPK1_DIRAS3_MAP1LC3C_PEA15_PTK6_ST13	0.715328	1.12366e-10	1.15569	9.04348e-10
ATG16L1_BAG1_DAPK1_DIRAS3_PTK6_ST13	0.71531	2.52278e-12	1.26634	4.06292e-11
ATG16L1_BAG1_DIRAS3_PEA15_PTK6_ST13	0.715291	1.323e-13	1.34808	4.4517e-12
ATG16L1_BID_DAPK1_DIRAS3_NRG3_PEA15_ST13	0.715291	2.48086e-12	1.26849	3.85285e-11
BID_DIRAS3_MAP1LC3C_PEA15_PTK6_ST13	0.715253	3.34724e-13	1.3133	9.25471e-12
ATG16L1_MAP1LC3C_NRG3_PEA15	0.715234	2.57669e-11	1.21326	3.31357e-10
ATG16L1_DAPK1_MAP1LC3C_PTK6	0.715215	1.04023e-07	0.971902	3.24389e-07
ATG16L1_DIRAS3_MAP1LC3C_PEA15_PTK6_SAR1A	0.715215	1.40234e-10	1.1475	1.15878e-09
BAG1_DAPK1_SAR1A_ST13	0.715196	9.58526e-14	1.32227	2.87853e-12
ATG16L1_BAG1_BID_DAPK1_DIRAS3_MAP1LC3C_SAR1A_ST13	0.715159	1.09356e-10	1.15366	9.50745e-10
MAP1LC3C_PTK6_ST13	0.715064	9.67753e-10	1.11921	6.31426e-09
ATG16L1_BID_DAPK1_DIRAS3_MAP1LC3C_NRG3_SAR1A_ST13	0.715064	1.51291e-10	1.1458	1.23192e-09
ATG16L1_BAG1_MAP1LC3C	0.715027	6.74966e-09	1.04606	2.99918e-08
ATG16L1_BID_DAPK1_NRG3_ST13	0.714951	5.55993e-12	1.24347	6.95737e-11
ATG16L1_BAG1_MAP1LC3C_PEA15_SAR1A_ST13	0.714951	4.63202e-15	1.41065	4.25109e-13
BID_MAP1LC3C_SAR1A	0.714895	2.74166e-12	1.25596	5.47482e-11
BID_DAPK1_DIRAS3_PEA15_SAR1A_ST13	0.714895	8.80983e-12	1.21622	9.80305e-11
DAPK1_MAP1LC3C_NRG3_PEA15_SAR1A	0.714857	1.69393e-10	1.15623	1.61512e-09
ATG16L1_BID_DAPK1_DIRAS3_NRG3	0.7148	3.23529e-10	1.12273	1.80437e-09
DAPK1_NRG3_PEA15_SAR1A_ST13	0.7148	6.23737e-12	1.23804	1.07889e-10
ATG16L1_BID_NRG3_PEA15_ST13	0.714763	1.58032e-11	1.22546	1.70467e-10
BAG1_NRG3_SAR1A	0.714725	3.11445e-16	1.46225	4.73424e-14
BAG1_DIRAS3_MAP1LC3C_PEA15	0.714687	1.22124e-12	1.31352	3.45242e-11
BID_DIRAS3_PEA15_PTK6_ST13	0.714423	4.64009e-13	1.30229	1.08225e-11
ATG16L1_BAG1_BID_SAR1A_ST13	0.714404	1.40924e-11	1.2103	1.54392e-10
DAPK1_DIRAS3_PEA15_PTK6	0.714367	2.5474e-10	1.17142	1.94797e-09
ATG16L1_BID_DAPK1_NRG3_PEA15	0.714348	2.56587e-11	1.21638	2.47103e-10
ATG16L1_DAPK1_MAP1LC3C_PTK6_SAR1A_ST13	0.714291	7.50708e-11	1.15335	7.95356e-10
BAG1_PEA15_ST13	0.714272	3.85265e-14	1.3616	1.46347e-12
BID_DIRAS3_PTK6_SAR1A_ST13	0.714272	3.83104e-10	1.11048	2.46423e-09
ATG16L1_BAG1_BID_DIRAS3_PTK6	0.714253	5.15478e-11	1.19338	4.67727e-10
ATG16L1_BAG1_BID_DAPK1_DIRAS3_PEA15_ST13	0.714235	6.50017e-13	1.2904	1.30722e-11
BAG1_DAPK1_DIRAS3_PEA15_ST13	0.714216	1.24158e-15	1.47076	1.3588e-13
BID_DAPK1_DIRAS3_MAP1LC3C_PEA15_SAR1A_ST13	0.714216	4.71595e-13	1.3124	1.34214e-11
ATG16L1_BID_MAP1LC3C	0.714197	3.4019e-12	1.27924	7.39761e-11
ATG16L1_BAG1_DAPK1_DIRAS3_PEA15_SAR1A_ST13	0.714102	5.25612e-11	1.15754	5.02248e-10
ATG16L1_DIRAS3_MAP1LC3C_NRG3_PTK6_SAR1A_ST13	0.714084	1.85585e-12	1.24603	4.26105e-11
ATG16L1_BID_DIRAS3_PEA15_PTK6	0.714065	9.57643e-13	1.30516	2.10267e-11
ATG16L1_BAG1_DIRAS3_PTK6_SAR1A	0.714027	4.391e-10	1.10608	2.89016e-09
BID_DAPK1_DIRAS3_NRG3_ST13	0.714027	8.80801e-12	1.2383	1.07354e-10
ATG16L1_BAG1_BID_DIRAS3_MAP1LC3C_PEA15_SAR1A_ST13	0.714027	1.14233e-11	1.20709	1.40552e-10
ATG16L1_BAG1_BID_PEA15_ST13	0.713989	4.58194e-12	1.23971	5.93334e-11
ATG16L1_BID_DAPK1_DIRAS3_PTK6	0.713989	4.72884e-09	1.06884	1.9529e-08
BID_DIRAS3_MAP1LC3C_PEA15_SAR1A	0.71397	7.01132e-13	1.29743	1.90156e-11
ATG16L1_BAG1_DIRAS3_NRG3_SAR1A	0.713876	1.16387e-14	1.38324	6.87679e-13
BAG1_DAPK1_DIRAS3_MAP1LC3C_SAR1A	0.713876	7.46937e-11	1.15264	7.57946e-10
MAP1LC3C_PEA15	0.713857	3.38616e-09	1.07259	1.68515e-08
ATG16L1_DAPK1_MAP1LC3C_NRG3_PEA15_ST13	0.713838	5.10803e-12	1.2439	8.57879e-11
BAG1_BID_DIRAS3_PTK6	0.71382	3.54417e-09	1.07428	1.64818e-08
BAG1_DIRAS3_PTK6_SAR1A_ST13	0.71382	2.46042e-11	1.19861	2.98531e-10
ATG16L1_BAG1_BID_DIRAS3_PEA15_SAR1A_ST13	0.713706	1.20543e-11	1.20811	1.2814e-10
ATG16L1_BAG1_DAPK1_DIRAS3_MAP1LC3C_PEA15_SAR1A_ST13	0.713688	8.68139e-12	1.2303	1.3214e-10
ATG16L1_BAG1_DIRAS3_MAP1LC3C_PTK6_SAR1A	0.713593	1.11489e-09	1.08435	6.69347e-09
DIRAS3_MAP1LC3C_PEA15_PTK6	0.713556	8.24443e-11	1.20177	9.10825e-10
ATG16L1_DAPK1_DIRAS3_MAP1LC3C_NRG3_PEA15_SAR1A	0.713405	2.45453e-11	1.1969	3.04795e-10
BAG1_BID_DIRAS3_PTK6_ST13	0.713367	4.11403e-12	1.25185	6.82401e-11
BAG1_BID_DIRAS3_SAR1A	0.713291	2.04382e-10	1.13409	1.39906e-09
DAPK1_DIRAS3_PTK6_SAR1A_ST13	0.713273	4.14746e-11	1.18275	4.9911e-10
DAPK1_DIRAS3_MAP1LC3C_NRG3_PEA15_ST13	0.713235	1.60221e-09	1.06583	8.19489e-09
ATG16L1_BAG1_DAPK1_NRG3	0.713197	5.87975e-10	1.11869	3.91093e-09
ATG16L1_BAG1_BID_DIRAS3_MAP1LC3C_SAR1A	0.713159	1.55338e-11	1.21586	2.1189e-10
ATG16L1_BAG1_DAPK1_MAP1LC3C_SAR1A_ST13	0.713159	6.12171e-13	1.27818	1.67609e-11
MAP1LC3C_NRG3_PEA15_SAR1A	0.713084	1.94231e-10	1.14153	1.65923e-09
BID_DAPK1_DIRAS3_MAP1LC3C_SAR1A	0.713065	1.54347e-11	1.21472	2.21727e-10
BID_DIRAS3_MAP1LC3C_NRG3_SAR1A_ST13	0.713009	8.87003e-10	1.09324	5.18537e-09
ATG16L1_BID_DAPK1_DIRAS3_MAP1LC3C_PTK6_ST13	0.713009	5.15653e-09	1.0458	2.24471e-08
ATG16L1_PEA15_PTK6	0.71299	5.09944e-10	1.13507	3.26513e-09
MAP1LC3C_PTK6	0.712971	2.95014e-07	0.94852	7.71402e-07
BAG1_BID_DIRAS3_MAP1LC3C_PEA15_ST13	0.712971	5.32565e-14	1.37225	2.50563e-12
ATG16L1_DIRAS3_PEA15_PTK6_SAR1A_ST13	0.712933	1.35521e-11	1.19555	1.72959e-10
DAPK1_DIRAS3_MAP1LC3C_PTK6_SAR1A	0.712914	2.06707e-09	1.08	1.26301e-08
ATG16L1_BAG1_DIRAS3_MAP1LC3C_NRG3_ST13	0.712877	2.7476e-11	1.20869	3.63096e-10
ATG16L1_BID_MAP1LC3C_PEA15_SAR1A_ST13	0.712801	7.47173e-13	1.30304	1.89955e-11
ATG16L1_DAPK1_DIRAS3_PEA15_PTK6_ST13	0.712763	1.41018e-10	1.14226	9.54488e-10
DAPK1_DIRAS3_PTK6_SAR1A	0.712669	8.22048e-12	1.2391	1.46275e-10
DIRAS3_MAP1LC3C_PEA15_PTK6_SAR1A_ST13	0.71265	1.96374e-13	1.34074	7.26293e-12
ATG16L1_BID_PEA15_SAR1A	0.712612	1.8151e-12	1.2748	3.16126e-11
BAG1_DAPK1_DIRAS3_MAP1LC3C	0.712612	2.27278e-10	1.1579	1.92837e-09
BAG1_DIRAS3_PEA15_SAR1A	0.712575	2.21099e-09	1.05836	9.99983e-09
ATG16L1_BID_DIRAS3_MAP1LC3C_NRG3_PEA15_ST13	0.712575	2.14316e-11	1.20303	2.24969e-10
ATG16L1_DIRAS3_MAP1LC3C_NRG3_PTK6_ST13	0.712556	1.098e-10	1.16775	1.02838e-09
ATG16L1_BAG1_DIRAS3_NRG3_SAR1A_ST13	0.712537	7.31174e-11	1.1476	6.20427e-10
ATG16L1_BAG1_BID	0.712518	1.5474e-12	1.28748	2.56988e-11
ATG16L1_BAG1_DIRAS3_MAP1LC3C_NRG3_SAR1A_ST13	0.712518	6.66369e-11	1.15656	6.79848e-10
BID_MAP1LC3C_PEA15_ST13	0.712462	1.94044e-12	1.26619	3.4364e-11
ATG16L1_BAG1_DAPK1_DIRAS3_PTK6	0.712462	2.65903e-10	1.1554	2.10167e-09
ATG16L1_BID_DIRAS3_NRG3_PEA15_ST13	0.712348	2.70037e-11	1.20518	2.51063e-10
BID_DIRAS3_MAP1LC3C_PTK6_SAR1A_ST13	0.712348	1.17681e-11	1.24029	1.8733e-10
BAG1_DAPK1_DIRAS3_PTK6	0.71233	3.41393e-06	0.843255	6.46909e-06
BAG1_DIRAS3_MAP1LC3C_PTK6_SAR1A_ST13	0.71233	4.29828e-11	1.18941	5.0929e-10
BAG1_PEA15_SAR1A	0.712292	8.76525e-14	1.33562	3.21995e-12
ATG16L1_DAPK1_MAP1LC3C_PTK6_SAR1A	0.712254	1.9219e-10	1.15082	1.89749e-09
ATG16L1_BAG1_BID_DIRAS3_PTK6_ST13	0.712235	7.60999e-14	1.36072	2.89402e-12
BID_DAPK1_DIRAS3_PTK6	0.712216	1.78061e-08	1.02242	6.29897e-08
BID_DAPK1_DIRAS3_PTK6_ST13	0.712216	1.1452e-12	1.30049	2.65536e-11
ATG16L1_BID_DAPK1_MAP1LC3C_SAR1A_ST13	0.712216	1.13505e-11	1.21509	1.64813e-10
DIRAS3_NRG3_PEA15_SAR1A_ST13	0.712179	8.84601e-11	1.1472	7.55946e-10
ATG16L1_BID_DAPK1_MAP1LC3C_PEA15_ST13	0.712141	1.43025e-11	1.2133	1.61748e-10
ATG16L1_BAG1_DIRAS3_NRG3	0.712122	1.1756e-14	1.40736	7.78404e-13
ATG16L1_BAG1_DIRAS3_NRG3_ST13	0.712122	1.90925e-14	1.38242	8.09328e-13
BAG1_BID_ST13	0.712084	2.37226e-12	1.26884	3.87815e-11
ATG16L1_DAPK1_NRG3_PTK6	0.712047	2.79028e-08	1.0242	1.06254e-07
BID_DAPK1_PEA15	0.711971	4.16947e-11	1.19577	3.57823e-10
ATG16L1_BAG1_DAPK1_PEA15_ST13	0.711971	1.09482e-13	1.34505	3.2246e-12
ATG16L1_BID_DAPK1_DIRAS3_MAP1LC3C_PEA15	0.711952	2.26817e-12	1.27113	4.65586e-11
ATG16L1_BID_DIRAS3_MAP1LC3C_PEA15_PTK6_ST13	0.711952	4.59639e-14	1.35672	1.96619e-12
BID_DIRAS3_NRG3	0.711933	4.20108e-13	1.3154	1.03176e-11
ATG16L1_BAG1_BID_DIRAS3_SAR1A	0.711915	3.33406e-10	1.12409	2.03363e-09
ATG16L1_BID_DIRAS3_PEA15_PTK6_ST13	0.711896	3.35759e-14	1.38953	1.58215e-12
ATG16L1_DAPK1_MAP1LC3C_NRG3_PEA15_SAR1A_ST13	0.711877	2.77968e-13	1.32341	9.5367e-12
ATG16L1_BAG1_DIRAS3_PTK6_SAR1A_ST13	0.71182	5.48625e-10	1.10021	3.46002e-09
ATG16L1_DAPK1_DIRAS3_MAP1LC3C_NRG3_PEA15	0.711801	2.12386e-11	1.20869	2.74418e-10
ATG16L1_BID_DAPK1_DIRAS3_PEA15_SAR1A_ST13	0.711801	2.88738e-12	1.24896	4.13579e-11
ATG16L1_BID_DAPK1_DIRAS3_MAP1LC3C_NRG3_ST13	0.711783	2.09463e-12	1.28291	4.55082e-11
ATG16L1_BAG1_DAPK1_MAP1LC3C_SAR1A	0.711764	1.50198e-11	1.20958	2.27198e-10
ATG16L1_DAPK1_MAP1LC3C_NRG3_PEA15	0.711745	9.45315e-10	1.14307	6.63945e-09
ATG16L1_BAG1_DAPK1_PTK6	0.711556	1.74514e-07	0.968109	5e-07
ATG16L1_DAPK1_DIRAS3_NRG3_PEA15_SAR1A_ST13	0.711537	9.9355e-11	1.15765	8.55105e-10
ATG16L1_BAG1_DIRAS3_MAP1LC3C_PEA15_SAR1A	0.711462	1.16055e-11	1.22149	1.76316e-10
ATG16L1_DAPK1_DIRAS3_MAP1LC3C_PEA15_PTK6_ST13	0.711424	4.86801e-12	1.24648	7.78269e-11
ATG16L1_MAP1LC3C_NRG3	0.711405	2.18077e-10	1.1786	2.03812e-09
NRG3_PEA15_SAR1A_ST13	0.711349	4.43498e-12	1.23149	7.05539e-11
ATG16L1_BID_DIRAS3_PTK6_SAR1A_ST13	0.71133	2.76546e-09	1.05243	1.26228e-08
DAPK1_DIRAS3_MAP1LC3C_NRG3	0.711311	1.47525e-10	1.16115	1.32927e-09
DIRAS3_NRG3_PEA15_SAR1A	0.711273	5.76403e-12	1.21959	8.34514e-11
ATG16L1_BAG1_BID_DAPK1_DIRAS3_MAP1LC3C_ST13	0.711254	3.42616e-12	1.2616	6.4018e-11
BAG1_BID_DIRAS3_MAP1LC3C	0.71116	3.13801e-11	1.20049	3.57393e-10
ATG16L1_BID_NRG3_ST13	0.711141	1.13409e-12	1.27222	1.96219e-11
ATG16L1_DAPK1_DIRAS3_PEA15_PTK6	0.711104	1.16622e-12	1.30059	2.40602e-11
BAG1_DAPK1_DIRAS3_PEA15	0.71099	1.78002e-11	1.21468	1.8514e-10
ATG16L1_MAP1LC3C_NRG3_PEA15_ST13	0.710953	5.53013e-12	1.23488	8.69646e-11
ATG16L1_BAG1_DAPK1_DIRAS3_MAP1LC3C_PEA15_ST13	0.710934	4.7251e-13	1.31539	1.44449e-11
ATG16L1_DIRAS3_MAP1LC3C_PEA15_PTK6	0.710896	7.95141e-10	1.11021	4.92998e-09
DAPK1_PTK6_SAR1A	0.710877	9.86082e-09	1.03922	4.58061e-08
BID_DIRAS3_MAP1LC3C_NRG3_ST13	0.710877	6.24406e-12	1.2478	1.02197e-10
BAG1_DIRAS3_MAP1LC3C_PEA15_SAR1A_ST13	0.710877	1.03664e-11	1.21683	1.35102e-10
ATG16L1_BID_DAPK1_DIRAS3_MAP1LC3C_PEA15_SAR1A_ST13	0.710877	1.94711e-12	1.26362	3.68128e-11
ATG16L1_BID_DAPK1_DIRAS3_PTK6_ST13	0.710726	3.63184e-12	1.25728	5.34845e-11
ATG16L1_DIRAS3_MAP1LC3C_PEA15_PTK6_SAR1A_ST13	0.710613	5.80613e-13	1.29701	1.58723e-11
ATG16L1_BID_DIRAS3_MAP1LC3C_PEA15_SAR1A	0.710594	5.06097e-13	1.31435	1.55511e-11
ATG16L1_BAG1_DAPK1_PEA15_SAR1A	0.710575	8.33807e-13	1.27406	1.95862e-11
ATG16L1_BAG1_BID_DIRAS3_MAP1LC3C_PEA15_ST13	0.710575	2.9278e-14	1.3847	1.59082e-12
ATG16L1_BAG1_NRG3	0.710538	1.09821e-10	1.15871	9.33983e-10
ATG16L1_BID_DAPK1_NRG3	0.710519	4.16099e-11	1.19537	3.56815e-10
ATG16L1_BAG1_DIRAS3_MAP1LC3C_PTK6_SAR1A_ST13	0.7105	1.38967e-12	1.27895	3.467e-11
BID_DAPK1_PEA15_ST13	0.710443	3.48086e-11	1.19837	3.12953e-10
BID_DIRAS3_PEA15_SAR1A	0.710387	2.76003e-10	1.13044	1.88351e-09
ATG16L1_BAG1_DAPK1_NRG3_SAR1A	0.710387	6.69354e-14	1.3384	2.81409e-12
ATG16L1_BID_PEA15_SAR1A_ST13	0.71033	9.37219e-14	1.34815	3.24283e-12
ATG16L1_DAPK1_DIRAS3_MAP1LC3C_NRG3_PEA15_SAR1A_ST13	0.710236	2.07741e-11	1.18635	2.35321e-10
ATG16L1_BID_DIRAS3_NRG3_SAR1A_ST13	0.710217	6.90407e-10	1.09074	3.62848e-09
ATG16L1_BID_DIRAS3_MAP1LC3C_PTK6_SAR1A_ST13	0.710217	2.254e-11	1.20701	2.85309e-10
ATG16L1_BAG1_DIRAS3_MAP1LC3C_PEA15	0.710198	2.79308e-12	1.26656	5.55253e-11
DAPK1_MAP1LC3C_NRG3_SAR1A_ST13	0.710198	2.14401e-12	1.24448	4.68517e-11
ATG16L1_BID_DAPK1_SAR1A	0.710179	1.96357e-10	1.13764	1.31015e-09
ATG16L1_BAG1_PEA15_SAR1A_ST13	0.710179	6.29693e-13	1.28625	1.5241e-11
ATG16L1_BID_DAPK1_DIRAS3_NRG3_ST13	0.710179	5.74304e-12	1.25021	7.42373e-11
ATG16L1_DAPK1_PEA15_PTK6	0.710104	1.10477e-08	1.03871	4.29367e-08
DAPK1_DIRAS3_NRG3_PEA15	0.710066	9.50299e-11	1.16043	7.29969e-10
DIRAS3_MAP1LC3C_NRG3_PEA15_ST13	0.71001	5.96229e-11	1.16415	5.44771e-10
ATG16L1_DIRAS3_MAP1LC3C_NRG3_PEA15	0.709953	3.30917e-13	1.30576	9.97404e-12
ATG16L1_DIRAS3_MAP1LC3C_NRG3_PEA15_SAR1A	0.709953	7.29982e-12	1.2186	1.15844e-10
BAG1_BID_DAPK1_DIRAS3_ST13	0.709934	8.03196e-14	1.35173	2.82417e-12
BAG1_DIRAS3_MAP1LC3C_PTK6	0.709915	9.86629e-09	1.05596	4.45842e-08
BAG1_BID_DIRAS3_PEA15	0.709859	2.97391e-13	1.31323	7.50477e-12
ATG16L1_BID_DAPK1_SAR1A_ST13	0.709821	4.7998e-12	1.24884	7.07354e-11
PTK6_SAR1A_ST13	0.709746	6.31892e-11	1.16737	7.04832e-10
BID_DAPK1_DIRAS3_SAR1A	0.709746	9.39755e-10	1.08682	5.46404e-09
DAPK1_MAP1LC3C_PEA15_SAR1A_ST13	0.709746	1.34401e-13	1.32429	4.88323e-12
ATG16L1_BID_DAPK1_DIRAS3_MAP1LC3C_SAR1A	0.709746	2.26605e-12	1.25178	4.61704e-11
DIRAS3_MAP1LC3C_NRG3_PEA15_SAR1A_ST13	0.709746	5.66564e-10	1.0922	3.3386e-09
ATG16L1_DAPK1_PTK6_ST13	0.709689	7.06366e-10	1.08522	3.81742e-09
ATG16L1_DAPK1_DIRAS3_PTK6_SAR1A	0.70967	7.56107e-11	1.17085	7.81599e-10
BAG1_BID_DIRAS3_MAP1LC3C_SAR1A_ST13	0.709463	4.64447e-11	1.18181	4.90922e-10
BAG1_MAP1LC3C_SAR1A	0.709368	1.96669e-11	1.20831	2.79303e-10
BAG1_MAP1LC3C_SAR1A_ST13	0.709293	2.01487e-11	1.19322	2.53706e-10
ATG16L1_DAPK1_DIRAS3_MAP1LC3C_PTK6_SAR1A	0.709255	1.05892e-09	1.08335	6.80956e-09
DIRAS3_NRG3_PEA15	0.709236	7.72884e-11	1.1809	6.49867e-10
BID_DIRAS3_MAP1LC3C_PTK6	0.709236	2.21378e-09	1.08925	1.19665e-08
BID_DIRAS3_MAP1LC3C_PEA15	0.709104	3.58915e-12	1.25174	6.34014e-11
BAG1_BID_DIRAS3_PEA15_ST13	0.709085	1.33233e-14	1.4016	7.22896e-13
BID_DIRAS3_NRG3_ST13	0.709029	5.12985e-12	1.25303	6.75149e-11
ATG16L1_BAG1_DAPK1_DIRAS3_MAP1LC3C_SAR1A	0.708991	2.73239e-11	1.18476	3.42081e-10
DAPK1_MAP1LC3C_PEA15_ST13	0.708821	7.3121e-10	1.08673	4.17565e-09
ATG16L1_DAPK1_MAP1LC3C_NRG3_PEA15_SAR1A	0.708746	4.68833e-11	1.19039	5.63357e-10
ATG16L1_DAPK1_DIRAS3_NRG3_PEA15_SAR1A	0.708689	6.64454e-12	1.21639	9.35298e-11
BID_DAPK1_DIRAS3_MAP1LC3C_PEA15_ST13	0.708689	2.37022e-12	1.27056	4.19563e-11
ATG16L1_BID_DIRAS3_MAP1LC3C_NRG3_SAR1A_ST13	0.70867	9.35717e-10	1.08567	5.28082e-09
DAPK1_DIRAS3_NRG3_PEA15_ST13	0.708652	4.35412e-11	1.17343	3.87406e-10
BAG1_BID_DIRAS3_SAR1A_ST13	0.708633	3.53612e-11	1.1782	3.24567e-10
ATG16L1_DAPK1_MAP1LC3C_NRG3_ST13	0.708595	2.93837e-10	1.12901	2.1891e-09
BAG1_DIRAS3_PEA15_SAR1A_ST13	0.708576	8.17687e-11	1.15331	7.02532e-10
BAG1_BID_DAPK1_DIRAS3	0.708557	3.81404e-09	1.05634	1.50611e-08
ATG16L1_BID_DAPK1_MAP1LC3C_ST13	0.708557	1.46283e-09	1.08743	7.83719e-09
BAG1_DIRAS3_MAP1LC3C_PTK6_ST13	0.708557	6.46961e-10	1.11489	4.18738e-09
MAP1LC3C_PTK6_SAR1A_ST13	0.708538	1.23529e-10	1.13091	1.19356e-09
ATG16L1_BAG1_BID_DIRAS3_MAP1LC3C	0.708444	9.14158e-11	1.15975	7.8802e-10
BAG1_DIRAS3_MAP1LC3C_PEA15_ST13	0.708369	4.0935e-14	1.38864	2.57113e-12
DIRAS3_MAP1LC3C_PEA15_PTK6_ST13	0.708331	1.8706e-12	1.26705	3.4026e-11
DAPK1_DIRAS3_MAP1LC3C_NRG3_SAR1A	0.708274	4.91374e-11	1.16219	5.68384e-10
ATG16L1_BAG1_DIRAS3_PEA15_SAR1A	0.708256	5.16618e-11	1.16066	4.59158e-10
BAG1_DAPK1_DIRAS3_MAP1LC3C_SAR1A_ST13	0.708237	2.111e-11	1.18232	2.72529e-10
DAPK1_DIRAS3_MAP1LC3C_PTK6_SAR1A_ST13	0.708237	1.8601e-11	1.20747	2.78255e-10
ATG16L1_DAPK1_DIRAS3_PTK6_SAR1A_ST13	0.708218	6.56045e-11	1.158	7.08973e-10
ATG16L1_BAG1_BID_DIRAS3_PEA15	0.708142	1.36248e-14	1.39608	7.7945e-13
ATG16L1_BID_DIRAS3_MAP1LC3C_PTK6	0.708142	4.99653e-10	1.13684	3.6126e-09
ATG16L1_MAP1LC3C_NRG3_PEA15_SAR1A_ST13	0.708142	7.37729e-13	1.27706	1.79605e-11
BID_PEA15	0.708124	3.9564e-11	1.19631	3.53835e-10
ATG16L1_BAG1_MAP1LC3C_ST13	0.708067	1.40548e-10	1.14579	1.23039e-09
ATG16L1_BID_DIRAS3_NRG3	0.708029	4.40551e-10	1.11457	2.32374e-09
BID_MAP1LC3C_SAR1A_ST13	0.707973	2.698e-12	1.25903	5.19295e-11
ATG16L1_BAG1_DAPK1_DIRAS3_PEA15_ST13	0.707973	3.06205e-13	1.31641	7.2398e-12
ATG16L1_BAG1_BID_DIRAS3_MAP1LC3C_SAR1A_ST13	0.707973	3.99889e-11	1.18559	4.34608e-10
ATG16L1_BID_MAP1LC3C_SAR1A	0.707916	2.54183e-11	1.20467	3.12322e-10
ATG16L1_BAG1_DIRAS3_MAP1LC3C_PTK6	0.707916	5.0571e-09	1.06648	2.41727e-08
BAG1_DAPK1_DIRAS3_MAP1LC3C_ST13	0.707916	5.47042e-11	1.18654	5.70664e-10
ATG16L1_BAG1_BID_DAPK1_DIRAS3	0.707841	8.83997e-10	1.09117	4.69011e-09
ATG16L1_BAG1_DAPK1_DIRAS3_MAP1LC3C	0.707727	5.46444e-11	1.20296	6.28855e-10
BAG1_DAPK1	0.707709	4.61002e-09	1.05473	2.11952e-08
ATG16L1_BID_DIRAS3_PEA15_SAR1A	0.707595	2.93451e-10	1.11976	1.80036e-09
BID_DAPK1_DIRAS3_MAP1LC3C	0.707558	6.467e-12	1.25595	1.12423e-10
ATG16L1_MAP1LC3C_NRG3_PEA15_SAR1A	0.70752	4.28366e-12	1.22656	7.14156e-11
DAPK1_MAP1LC3C_PEA15_SAR1A	0.707482	1.44867e-09	1.08863	8.36553e-09
ATG16L1_DIRAS3_NRG3_PEA15_SAR1A_ST13	0.707388	2.88478e-11	1.18725	3.18389e-10
ATG16L1_BID_MAP1LC3C_PEA15_ST13	0.707294	6.73627e-12	1.22944	8.92347e-11
BAG1_DAPK1_DIRAS3_SAR1A	0.707275	1.29022e-09	1.06823	7.1267e-09
BAG1_DAPK1_DIRAS3_SAR1A_ST13	0.707275	3.48943e-10	1.10332	2.34644e-09
ATG16L1_DAPK1_DIRAS3_MAP1LC3C_NRG3_PEA15_ST13	0.707275	1.49662e-11	1.19601	1.80191e-10
ATG16L1_MAP1LC3C_PTK6_ST13	0.707218	1.36883e-08	1.00957	5.40942e-08
ATG16L1_BID_DAPK1_DIRAS3_SAR1A	0.707143	2.38594e-10	1.12295	1.61267e-09
DAPK1_DIRAS3_MAP1LC3C_PEA15_SAR1A	0.707086	4.62619e-10	1.10863	3.16367e-09
ATG16L1_BAG1_NRG3_SAR1A	0.706954	2.09604e-15	1.40871	1.51615e-13
ATG16L1_BAG1_BID_DIRAS3_SAR1A_ST13	0.706879	5.48929e-10	1.10413	3.02274e-09
BID_MAP1LC3C_ST13	0.706841	2.04703e-11	1.22719	2.83928e-10
DIRAS3_PEA15_PTK6_ST13	0.706803	3.57349e-11	1.20805	3.9923e-10
ATG16L1_BAG1_BID_DIRAS3_PEA15_ST13	0.706784	9.11973e-14	1.35158	3.02905e-12
BID_DIRAS3_PEA15_SAR1A_ST13	0.706747	8.44217e-10	1.08594	4.28268e-09
ATG16L1_DAPK1_NRG3_PEA15_SAR1A_ST13	0.706709	4.47549e-14	1.36536	2.27515e-12
ATG16L1_BAG1_DIRAS3_MAP1LC3C_PEA15_SAR1A_ST13	0.706709	5.5633e-11	1.16861	5.75653e-10
ATG16L1_BAG1_BID_DAPK1_DIRAS3_ST13	0.706539	1.96071e-13	1.33361	5.58066e-12
NRG3_PEA15_ST13	0.706483	1.60156e-10	1.14151	1.13159e-09
ATG16L1_BAG1_BID_ST13	0.706464	1.2206e-11	1.21603	1.31846e-10
DIRAS3_NRG3_PEA15_ST13	0.706445	9.98808e-15	1.40468	6.13993e-13
ATG16L1_BID_DIRAS3_MAP1LC3C_NRG3_ST13	0.706445	3.38202e-12	1.25392	5.86762e-11
ATG16L1_BAG1_DIRAS3_MAP1LC3C_PTK6_ST13	0.706426	1.40864e-09	1.08642	7.82055e-09
ATG16L1_DAPK1_MAP1LC3C_NRG3	0.706407	6.19549e-10	1.16725	4.85337e-09
DAPK1_PEA15_SAR1A_ST13	0.706407	2.22041e-11	1.19495	2.70561e-10
ATG16L1_DAPK1_DIRAS3_MAP1LC3C_PTK6_SAR1A_ST13	0.706407	5.34749e-12	1.22133	9.89449e-11
BID_DIRAS3_MAP1LC3C_PEA15_SAR1A_ST13	0.706388	1.97379e-10	1.13186	1.39296e-09
BID_DAPK1_ST13	0.706219	9.29312e-13	1.31928	2.0454e-11
BAG1_BID_DIRAS3_MAP1LC3C_ST13	0.706124	1.1071e-10	1.16915	1.01126e-09
BAG1_PEA15	0.705954	1.31758e-11	1.20911	1.46174e-10
BID_DAPK1_DIRAS3_PEA15_ST13	0.705898	6.83825e-12	1.24439	8.74221e-11
ATG16L1_BID_DIRAS3_NRG3_ST13	0.705879	1.04804e-11	1.22078	1.11965e-10
ATG16L1_BAG1_DAPK1_DIRAS3_PEA15	0.705841	1.52063e-12	1.27093	2.56773e-11
ATG16L1_BAG1_DAPK1_SAR1A_ST13	0.705804	1.24382e-13	1.31498	3.58535e-12
DAPK1_DIRAS3_MAP1LC3C_NRG3_SAR1A_ST13	0.705634	2.52501e-11	1.1727	3.15995e-10
ATG16L1_DIRAS3_MAP1LC3C_NRG3_PEA15_SAR1A_ST13	0.705615	7.12474e-11	1.14339	6.29415e-10
ATG16L1_BAG1_DIRAS3_PEA15_SAR1A_ST13	0.705596	8.65444e-10	1.0765	4.85314e-09
DIRAS3_MAP1LC3C_NRG3	0.705577	2.91161e-10	1.14483	2.25581e-09
ATG16L1_BID_DIRAS3_MAP1LC3C_PEA15	0.705577	2.50148e-12	1.26817	5.05729e-11
DAPK1_DIRAS3_NRG3_SAR1A_ST13	0.70554	3.06284e-10	1.10897	2.26667e-09
BID_DIRAS3_MAP1LC3C_PTK6_ST13	0.705483	2.67561e-09	1.06973	1.32981e-08
BID_DAPK1_DIRAS3_SAR1A_ST13	0.705445	2.06126e-10	1.11875	1.38714e-09
DAPK1_DIRAS3_MAP1LC3C_NRG3_ST13	0.705332	5.64907e-11	1.16834	5.87953e-10
ATG16L1_MAP1LC3C_PTK6	0.705181	1.24102e-07	0.944501	3.67508e-07
BID_SAR1A_ST13	0.705087	2.59409e-11	1.19501	2.54694e-10
ATG16L1_NRG3_PEA15_SAR1A_ST13	0.705087	5.63272e-14	1.36051	2.71501e-12
BID_DAPK1	0.70503	8.25396e-11	1.18366	6.65123e-10
ATG16L1_BAG1_DAPK1_DIRAS3_MAP1LC3C_SAR1A_ST13	0.705011	7.67025e-12	1.20598	1.26733e-10
ATG16L1_BID_DAPK1_DIRAS3_MAP1LC3C_PEA15_ST13	0.704955	1.10179e-13	1.35663	4.29862e-12
ATG16L1_BAG1_DIRAS3_MAP1LC3C_PEA15_ST13	0.704936	9.28118e-14	1.36026	4.45192e-12
MAP1LC3C_PTK6_SAR1A	0.704917	2.30355e-07	0.934006	6.7657e-07
ATG16L1_MAP1LC3C_PTK6_SAR1A_ST13	0.704917	8.65035e-13	1.26431	2.31419e-11
BID_DAPK1_DIRAS3_MAP1LC3C_SAR1A_ST13	0.704917	1.43405e-11	1.20958	1.99618e-10
ATG16L1_BID_DAPK1_PEA15_ST13	0.704898	3.49045e-11	1.20729	3.22492e-10
ATG16L1_DAPK1_DIRAS3_MAP1LC3C_NRG3	0.704823	1.49949e-10	1.14439	1.32777e-09
DIRAS3_PEA15_PTK6	0.704785	6.14663e-10	1.12941	3.89401e-09
ATG16L1_BID_DAPK1_DIRAS3_MAP1LC3C	0.704785	5.37379e-11	1.18707	5.65647e-10
ATG16L1_BAG1_PEA15_SAR1A	0.704766	2.74799e-13	1.30249	7.92118e-12
DAPK1_DIRAS3_MAP1LC3C_PTK6	0.704672	2.5259e-08	1.02964	1.00944e-07
ATG16L1_BAG1_DAPK1_DIRAS3_SAR1A	0.704596	7.63688e-11	1.143	6.54734e-10
BAG1_DIRAS3_PTK6_ST13	0.70454	1.19397e-10	1.15646	9.43945e-10
ATG16L1_BAG1_DAPK1_ST13	0.704483	4.52639e-14	1.35052	1.60779e-12
ATG16L1_DIRAS3_MAP1LC3C_PEA15_PTK6_ST13	0.704389	7.5666e-11	1.16453	6.75886e-10
ATG16L1_DAPK1_PTK6_SAR1A	0.704314	2.12433e-08	0.991677	8.4287e-08
ATG16L1_DAPK1_MAP1LC3C_PEA15	0.704238	1.25251e-09	1.10582	7.74853e-09
DAPK1_NRG3_SAR1A_ST13	0.704238	6.78605e-12	1.22487	1.20354e-10
DAPK1_NRG3_PEA15_ST13	0.7042	1.61377e-11	1.21862	2.11068e-10
ATG16L1_DIRAS3_NRG3_PEA15	0.704125	1.03655e-10	1.14559	7.63856e-10
ATG16L1_DIRAS3_NRG3_PEA15_SAR1A	0.704125	1.40056e-12	1.25891	2.78393e-11
BID_DAPK1_DIRAS3_PEA15	0.704087	7.83271e-10	1.10456	3.93971e-09
ATG16L1_BAG1_PEA15_ST13	0.703993	1.03117e-14	1.39936	5.63981e-13
ATG16L1_DIRAS3_MAP1LC3C_NRG3_PEA15_ST13	0.703936	5.60014e-12	1.23297	8.85158e-11
ATG16L1_DAPK1_DIRAS3_NRG3_PEA15_ST13	0.70388	1.44233e-11	1.20706	1.60974e-10
ATG16L1_DIRAS3_PEA15_PTK6	0.703823	7.53853e-13	1.32155	1.79264e-11
ATG16L1_BAG1_MAP1LC3C_SAR1A_ST13	0.703804	1.22587e-11	1.19323	1.64419e-10
ATG16L1_MAP1LC3C_NRG3_ST13	0.703785	5.03044e-11	1.1662	5.1644e-10
DAPK1_NRG3_PEA15_SAR1A	0.703785	3.78929e-10	1.12203	2.80309e-09
ATG16L1_DAPK1_DIRAS3_NRG3_PEA15	0.703767	1.81586e-12	1.24936	2.61156e-11
ATG16L1_BAG1_DAPK1_DIRAS3_SAR1A_ST13	0.703748	2.37894e-10	1.10897	1.57278e-09
ATG16L1_BID_DIRAS3_MAP1LC3C_PEA15_SAR1A_ST13	0.703748	4.46184e-10	1.1053	2.66801e-09
ATG16L1_PTK6_SAR1A_ST13	0.703729	1.14217e-12	1.26795	2.70239e-11
DAPK1_DIRAS3_MAP1LC3C_PTK6_ST13	0.703691	1.52049e-09	1.09177	8.80659e-09
BID_PEA15_ST13	0.703616	1.82918e-10	1.15094	1.18155e-09
DAPK1_DIRAS3_MAP1LC3C_PEA15	0.703616	1.21731e-09	1.08723	6.46304e-09
ATG16L1_DIRAS3_PEA15_PTK6_ST13	0.703578	6.41922e-12	1.24821	9.53703e-11
BAG1_DAPK1_DIRAS3_ST13	0.703503	9.15714e-14	1.35915	3.26567e-12
DAPK1_MAP1LC3C_NRG3_SAR1A	0.703503	2.22607e-10	1.13414	1.99409e-09
ATG16L1_BID_DIRAS3_MAP1LC3C_PTK6_ST13	0.703465	6.49839e-11	1.17422	6.25321e-10
BID_SAR1A	0.703408	1.52704e-10	1.13597	1.05002e-09
ATG16L1_BID_DIRAS3_PEA15_SAR1A_ST13	0.703408	8.57094e-11	1.15595	6.70141e-10
BAG1_DIRAS3_PEA15_ST13	0.703352	9.52741e-15	1.40973	5.54412e-13
ATG16L1_BAG1_BID_DIRAS3_MAP1LC3C_ST13	0.703257	1.07229e-12	1.29675	2.74277e-11
MAP1LC3C_PEA15_ST13	0.703106	2.1939e-13	1.31389	6.49698e-12
BAG1_DAPK1_SAR1A	0.703012	1.90468e-11	1.18699	2.00234e-10
ATG16L1_BID_MAP1LC3C_SAR1A_ST13	0.702993	1.24143e-11	1.22206	1.76071e-10
ATG16L1_DAPK1_DIRAS3_MAP1LC3C_NRG3_SAR1A	0.702974	2.57847e-11	1.17283	3.20067e-10
ATG16L1_BAG1_DAPK1_DIRAS3_MAP1LC3C_ST13	0.702937	7.06821e-11	1.17972	7.0615e-10
ATG16L1_DAPK1_MAP1LC3C_PEA15_SAR1A_ST13	0.702842	1.87889e-13	1.32454	6.73553e-12
MAP1LC3C_PEA15_SAR1A_ST13	0.702767	4.96564e-13	1.28623	1.30927e-11
ATG16L1_BAG1_MAP1LC3C_SAR1A	0.702522	3.94248e-12	1.23909	7.93646e-11
BID_DIRAS3_MAP1LC3C_PEA15_ST13	0.702465	2.32729e-13	1.33017	7.36994e-12
ATG16L1_DAPK1_DIRAS3_MAP1LC3C_PEA15_SAR1A	0.702427	2.43887e-11	1.18049	3.01189e-10
DAPK1_DIRAS3_PEA15_SAR1A_ST13	0.70239	8.32505e-09	1.0125	3.2523e-08
ATG16L1_BID_DAPK1_DIRAS3_MAP1LC3C_SAR1A_ST13	0.702371	2.04059e-10	1.13633	1.66729e-09
ATG16L1_BID_DAPK1_PEA15	0.702239	1.0923e-10	1.1791	8.2064e-10
DAPK1_DIRAS3_NRG3_SAR1A	0.702126	3.35114e-10	1.10529	2.5514e-09
PTK6_ST13	0.70205	2.65754e-11	1.2139	2.94623e-10
ATG16L1_BID_DAPK1_DIRAS3_SAR1A_ST13	0.70205	3.10077e-10	1.11147	1.95081e-09
ATG16L1_DAPK1_MAP1LC3C_NRG3_SAR1A_ST13	0.702031	1.67767e-12	1.25035	3.85285e-11
ATG16L1_BID_DAPK1_DIRAS3_PEA15_ST13	0.701843	9.48816e-13	1.29893	1.88099e-11
MAP1LC3C_PEA15_SAR1A	0.701767	7.23696e-10	1.10161	4.50615e-09
ATG16L1_BAG1_DIRAS3_PTK6_ST13	0.70173	8.72768e-11	1.15365	6.25904e-10
NRG3_PEA15_SAR1A	0.701541	3.89849e-11	1.16995	4.05041e-10
ATG16L1_BAG1_DAPK1_PEA15	0.701522	3.3049e-11	1.20759	3.40991e-10
ATG16L1_DAPK1_DIRAS3_MAP1LC3C_PTK6	0.701447	1.39189e-08	1.03025	5.79078e-08
MAP1LC3C_NRG3_SAR1A_ST13	0.701428	2.75734e-11	1.16738	3.22669e-10
BAG1_DIRAS3_MAP1LC3C_SAR1A	0.701371	2.49283e-11	1.17887	3.18322e-10
DAPK1_DIRAS3_MAP1LC3C_PEA15_SAR1A_ST13	0.701352	8.7616e-11	1.14408	7.31363e-10
ATG16L1_BID_PEA15	0.701145	2.08682e-11	1.22981	2.17926e-10
DIRAS3_MAP1LC3C_NRG3_SAR1A	0.701145	1.82511e-09	1.04275	1.0062e-08
ATG16L1_BID_DAPK1_DIRAS3_PEA15	0.701126	9.91271e-13	1.29616	1.98241e-11
BAG1_DIRAS3_PEA15	0.701051	1.1017e-12	1.30405	2.2809e-11
BID_DIRAS3_MAP1LC3C_SAR1A	0.701051	1.13113e-10	1.15066	1.03314e-09
ATG16L1_MAP1LC3C_PEA15	0.700994	5.21416e-11	1.17764	5.71215e-10
ATG16L1_DIRAS3_NRG3_PEA15_ST13	0.700975	3.68584e-11	1.17334	3.20108e-10
BAG1_ST13	0.7009	1.1725e-13	1.3497	3.55656e-12
ATG16L1_DAPK1_MAP1LC3C_PEA15_SAR1A	0.700881	9.56186e-11	1.15097	9.51465e-10
BAG1_SAR1A_ST13	0.700862	4.75871e-12	1.22699	7.06641e-11
BID_DAPK1_DIRAS3_MAP1LC3C_ST13	0.700787	5.52137e-11	1.19432	5.86256e-10
DAPK1_DIRAS3_PTK6_ST13	0.700654	3.45412e-10	1.12246	2.25912e-09
BAG1_PTK6	0.70056	0.000133075	0.701947	0.000177659
ATG16L1_BID_DIRAS3_PTK6_ST13	0.700447	1.68721e-12	1.27509	2.94198e-11
ATG16L1_DAPK1_DIRAS3_MAP1LC3C_PTK6_ST13	0.700372	3.08976e-10	1.12537	2.3705e-09
ATG16L1_MAP1LC3C_PTK6_SAR1A	0.700315	1.83668e-09	1.06958	1.15749e-08
BID_DIRAS3_PTK6_ST13	0.700315	1.17386e-10	1.15671	9.35727e-10
DAPK1_NRG3_ST13	0.700296	2.88134e-10	1.12116	1.87296e-09
ATG16L1_DAPK1_DIRAS3_MAP1LC3C_NRG3_SAR1A_ST13	0.70024	3.32343e-11	1.16077	3.81138e-10
ATG16L1_BID_MAP1LC3C_ST13	0.700202	4.06488e-11	1.18585	4.30193e-10
ATG16L1_DAPK1_DIRAS3_NRG3_SAR1A_ST13	0.70007	7.4862e-11	1.1445	6.62439e-10
DAPK1_MAP1LC3C	0.700032	1.58707e-07	0.966877	4.64179e-07
DAPK1_DIRAS3_PEA15_SAR1A	0.700013	1.04076e-08	1.00554	3.77772e-08
PEA15_SAR1A_ST13	0.699919	1.27213e-11	1.20642	1.53131e-10
ATG16L1_DAPK1_MAP1LC3C_PEA15_ST13	0.699843	1.14139e-10	1.14757	9.3996e-10
ATG16L1_DAPK1_PEA15_SAR1A_ST13	0.699825	2.5933e-14	1.37945	1.46114e-12
ATG16L1_DIRAS3_MAP1LC3C_NRG3	0.699617	7.90963e-11	1.16793	8.24861e-10
BAG1_BID_DIRAS3_ST13	0.699598	7.03167e-15	1.41206	4.58481e-13
ATG16L1_BID_DIRAS3_PTK6	0.699542	6.70461e-10	1.12048	3.79662e-09
ATG16L1_BID_PEA15_ST13	0.699504	5.39551e-12	1.25256	7.06564e-11
DIRAS3_MAP1LC3C_PEA15_SAR1A	0.699372	2.57864e-11	1.18556	3.26933e-10
DAPK1_DIRAS3_NRG3_ST13	0.699296	1.65973e-12	1.27049	3.11942e-11
MAP1LC3C_NRG3_SAR1A	0.699278	2.29053e-10	1.12173	1.92566e-09
DIRAS3_MAP1LC3C_NRG3_ST13	0.69907	1.92478e-10	1.14573	1.58136e-09
ATG16L1_BID_SAR1A	0.698976	8.96867e-12	1.21785	1.09691e-10
ATG16L1_BID_DIRAS3_MAP1LC3C_PEA15_ST13	0.698938	3.0379e-13	1.32473	9.0308e-12
ATG16L1_DAPK1_DIRAS3_PEA15_SAR1A_ST13	0.698919	7.10016e-11	1.14688	6.49433e-10
DAPK1_DIRAS3_MAP1LC3C_PEA15_ST13	0.6989	3.71158e-12	1.2528	6.26803e-11
ATG16L1_BAG1_DIRAS3_PEA15_ST13	0.698825	2.05222e-13	1.32701	5.29946e-12
ATG16L1_DAPK1_DIRAS3_PTK6_ST13	0.698806	1.31856e-13	1.3385	4.08213e-12
ATG16L1_NRG3_PEA15_ST13	0.698693	3.4224e-12	1.26247	5.85154e-11
ATG16L1_BID_DIRAS3_MAP1LC3C_SAR1A	0.698693	3.64673e-11	1.17887	4.109e-10
ATG16L1_BID_SAR1A_ST13	0.698561	2.6145e-10	1.11449	1.60769e-09
BAG1_DIRAS3_MAP1LC3C	0.698523	2.19644e-09	1.08161	1.20518e-08
ATG16L1_DAPK1_DIRAS3_MAP1LC3C_PEA15_SAR1A_ST13	0.698504	4.79124e-11	1.15129	5.16125e-10
ATG16L1_DAPK1_MAP1LC3C_NRG3_SAR1A	0.698448	8.15933e-10	1.08857	5.49499e-09
BID_DIRAS3_PEA15_ST13	0.698391	5.53051e-14	1.3723	2.10614e-12
ATG16L1_DAPK1_DIRAS3_MAP1LC3C_NRG3_ST13	0.698316	5.25622e-10	1.09873	3.47981e-09
BAG1_DIRAS3_MAP1LC3C_SAR1A_ST13	0.698165	1.8591e-11	1.20172	2.58401e-10
ATG16L1_MAP1LC3C_PEA15_SAR1A_ST13	0.698146	3.15066e-13	1.29021	8.64868e-12
ATG16L1_BID_DAPK1_ST13	0.697957	6.75452e-12	1.25591	8.85932e-11
DAPK1_MAP1LC3C_ST13	0.697938	8.1751e-11	1.15792	8.1126e-10
ATG16L1_DAPK1_DIRAS3_MAP1LC3C_PEA15	0.697825	1.10122e-09	1.09604	6.12335e-09
DIRAS3_MAP1LC3C_NRG3_SAR1A_ST13	0.697806	4.25422e-11	1.15922	4.87485e-10
ATG16L1_BID_DAPK1_DIRAS3_MAP1LC3C_ST13	0.697674	3.33693e-13	1.33352	1.14153e-11
ATG16L1_BAG1_DIRAS3_MAP1LC3C_SAR1A	0.697656	1.60978e-09	1.06775	9.25747e-09
DIRAS3_MAP1LC3C_PTK6_SAR1A	0.697561	2.46419e-09	1.07528	1.47745e-08
BAG1_BID_DIRAS3	0.697505	4.80208e-10	1.12258	2.77291e-09
ATG16L1_DAPK1_NRG3_SAR1A_ST13	0.697354	2.2509e-12	1.24467	4.68703e-11
ATG16L1_DAPK1_NRG3_PEA15_SAR1A	0.697259	4.24113e-11	1.16827	4.20813e-10
DIRAS3_NRG3_SAR1A_ST13	0.697165	1.99272e-09	1.05321	1.04436e-08
ATG16L1_BAG1_DIRAS3_PTK6	0.697071	3.2449e-09	1.08095	1.60282e-08
NRG3_ST13	0.696995	1.99648e-11	1.19112	2.06885e-10
ATG16L1_BAG1_DIRAS3_PEA15	0.696977	1.36135e-12	1.28908	2.58066e-11
ATG16L1_DAPK1_DIRAS3_PEA15_SAR1A	0.696939	1.5249e-10	1.12738	1.22578e-09
NRG3_SAR1A_ST13	0.696863	4.16744e-11	1.15326	4.10568e-10
ATG16L1_BAG1_BID_DIRAS3_ST13	0.696845	4.2612e-13	1.30789	9.70628e-12
ATG16L1_BAG1_DAPK1_DIRAS3_ST13	0.696845	3.75331e-13	1.31312	9.06434e-12
ATG16L1_PTK6_ST13	0.696769	4.50675e-11	1.17308	3.66138e-10
DIRAS3_PTK6_SAR1A_ST13	0.696712	3.41788e-10	1.10988	2.65904e-09
ATG16L1_BAG1_BID_DIRAS3	0.696694	2.63441e-10	1.12819	1.75769e-09
ATG16L1_MAP1LC3C_PEA15_SAR1A	0.696694	2.0761e-11	1.1847	2.47824e-10
DIRAS3_MAP1LC3C_PTK6_SAR1A_ST13	0.696694	7.46511e-12	1.23843	1.38814e-10
ATG16L1_DAPK1_DIRAS3_NRG3_SAR1A	0.69658	1.49385e-12	1.24869	3.04993e-11
ATG16L1_DIRAS3_MAP1LC3C_PTK6_SAR1A	0.696411	1.48664e-09	1.07392	9.29458e-09
BID_DIRAS3_MAP1LC3C_SAR1A_ST13	0.69626	1.05482e-11	1.22403	1.63531e-10
ATG16L1_DAPK1_NRG3_PEA15_ST13	0.696241	2.99264e-12	1.26693	5.18337e-11
ATG16L1_MAP1LC3C_NRG3_SAR1A_ST13	0.696166	1.48338e-11	1.18295	1.93504e-10
DIRAS3_MAP1LC3C_PEA15	0.695901	2.84595e-10	1.12434	1.96746e-09
BAG1_DIRAS3_MAP1LC3C_ST13	0.695788	5.43434e-10	1.11959	3.62908e-09
BID_DIRAS3_PTK6	0.695713	7.00876e-09	1.04086	2.81787e-08
ATG16L1_BAG1_PTK6	0.695675	6.3793e-06	0.820643	1.11641e-05
ATG16L1_BAG1_DAPK1_SAR1A	0.6956	9.02005e-12	1.19879	1.09864e-10
ATG16L1_DIRAS3_MAP1LC3C_NRG3_SAR1A	0.695487	1.20671e-10	1.12433	1.0632e-09
ATG16L1_BID_DIRAS3_PEA15_ST13	0.695392	9.60222e-12	1.23122	1.07182e-10
ATG16L1_BID_DAPK1	0.695354	1.84146e-09	1.09059	8.1806e-09
BAG1_DIRAS3_PTK6	0.695354	2.30773e-06	0.857051	4.57714e-06
ATG16L1_BAG1_DIRAS3_MAP1LC3C	0.695317	1.77853e-08	1.00962	6.70873e-08
BID_DIRAS3_SAR1A	0.695279	6.08268e-10	1.10527	3.72267e-09
ATG16L1_BAG1_SAR1A_ST13	0.695241	2.04091e-11	1.1854	2.24909e-10
ATG16L1_BAG1_DIRAS3_MAP1LC3C_SAR1A_ST13	0.695241	4.10931e-10	1.09172	2.9612e-09
ATG16L1_NRG3_PEA15_SAR1A	0.695185	1.15222e-10	1.13301	9.28721e-10
NRG3_PEA15	0.695053	1.12537e-10	1.18054	1.03557e-09
ATG16L1_MAP1LC3C_NRG3_SAR1A	0.694958	4.36748e-11	1.16165	4.9131e-10
BID_DAPK1_DIRAS3_ST13	0.69494	1.23645e-12	1.29104	2.37734e-11
PTK6_SAR1A	0.694845	6.7043e-07	0.876763	1.68169e-06
ATG16L1_MAP1LC3C_PEA15_ST13	0.694808	2.22176e-12	1.25612	4.20758e-11
DAPK1_MAP1LC3C_SAR1A_ST13	0.694808	4.27442e-10	1.08964	2.93227e-09
BID_DIRAS3_PEA15	0.694789	1.62005e-11	1.20687	1.68509e-10
ATG16L1_DIRAS3_MAP1LC3C_PTK6_SAR1A_ST13	0.694732	2.41664e-12	1.24865	5.39224e-11
DAPK1_DIRAS3_PEA15_ST13	0.694675	1.17521e-11	1.22064	1.33622e-10
ATG16L1_DIRAS3_MAP1LC3C_PEA15_SAR1A	0.6946	7.18521e-11	1.15394	7.24795e-10
BAG1_DIRAS3_SAR1A_ST13	0.694279	6.68052e-11	1.15332	6.02756e-10
ATG16L1_DIRAS3_PTK6_SAR1A_ST13	0.694204	3.15064e-10	1.09938	2.38228e-09
ATG16L1_DAPK1_DIRAS3_NRG3_ST13	0.694147	6.11589e-11	1.15891	4.91889e-10
BID_DIRAS3_SAR1A_ST13	0.69411	6.92397e-10	1.09626	3.98646e-09
ATG16L1_DAPK1_DIRAS3_MAP1LC3C_PEA15_ST13	0.694053	6.47177e-12	1.22143	9.5849e-11
DIRAS3_MAP1LC3C_PEA15_SAR1A_ST13	0.693996	9.17672e-12	1.19146	1.18355e-10
ATG16L1_DIRAS3_MAP1LC3C_NRG3_ST13	0.69394	1.00923e-11	1.22351	1.61129e-10
ATG16L1_BID_DIRAS3_MAP1LC3C_SAR1A_ST13	0.693921	3.12701e-10	1.11862	2.3033e-09
BID_DIRAS3_MAP1LC3C	0.693846	1.26953e-09	1.09053	7.26338e-09
DAPK1_DIRAS3_NRG3	0.693676	1.78485e-08	1.00486	6.36752e-08
DIRAS3_NRG3_ST13	0.693657	5.53341e-13	1.29054	1.20646e-11
DIRAS3_PTK6_SAR1A	0.693506	1.25895e-08	1.01868	5.36064e-08
ATG16L1_PEA15_SAR1A_ST13	0.693487	2.65668e-12	1.24714	4.56576e-11
DIRAS3_PEA15_SAR1A_ST13	0.693431	2.74789e-11	1.18108	2.99572e-10
ATG16L1_DIRAS3_MAP1LC3C_NRG3_SAR1A_ST13	0.693317	2.19914e-11	1.17699	2.81461e-10
ATG16L1_BID_DIRAS3_PEA15	0.693242	1.21636e-12	1.27564	2.14345e-11
ATG16L1_DIRAS3_PTK6_SAR1A	0.693072	3.16951e-09	1.05734	1.6711e-08
BAG1_DAPK1_DIRAS3	0.692903	1.34499e-07	0.944721	3.5649e-07
ATG16L1_BID_DIRAS3_SAR1A	0.692808	6.20673e-10	1.0898	3.35902e-09
ATG16L1_BAG1_DIRAS3_MAP1LC3C_ST13	0.692752	5.59883e-09	1.03702	2.37108e-08
DIRAS3_MAP1LC3C_PEA15_ST13	0.692695	4.95563e-14	1.35377	2.11488e-12
ATG16L1_DIRAS3_NRG3_SAR1A_ST13	0.69262	2.27382e-10	1.10914	1.60206e-09
ATG16L1_DIRAS3_MAP1LC3C_PEA15	0.692601	4.68774e-12	1.24609	7.80763e-11
DAPK1_DIRAS3_MAP1LC3C_SAR1A	0.692506	4.72241e-10	1.08837	3.19039e-09
ATG16L1_BAG1_DIRAS3_SAR1A_ST13	0.69245	5.24322e-10	1.08677	3.26904e-09
ATG16L1_DIRAS3_MAP1LC3C_PEA15_SAR1A_ST13	0.692374	1.01708e-10	1.12793	9.26515e-10
DIRAS3_NRG3_SAR1A	0.692261	9.6368e-11	1.13412	8.68549e-10
BAG1_DIRAS3_SAR1A	0.692148	3.41703e-09	1.02988	1.5938e-08
ATG16L1_BAG1_PEA15	0.692129	4.43775e-14	1.37088	1.67733e-12
ATG16L1_BID_DAPK1_DIRAS3_ST13	0.692129	1.80561e-11	1.20449	1.80264e-10
ATG16L1_DAPK1_NRG3_ST13	0.691752	8.57103e-13	1.28354	1.67747e-11
ATG16L1_BID_DIRAS3_SAR1A_ST13	0.691677	9.87364e-10	1.08504	5.15662e-09
ATG16L1_NRG3_SAR1A_ST13	0.691545	5.01745e-12	1.22199	7.94279e-11
ATG16L1_BAG1_DAPK1_DIRAS3	0.691526	5.01895e-12	1.24047	7.4773e-11
DIRAS3_PEA15_SAR1A	0.691507	1.24265e-10	1.13812	9.62978e-10
ATG16L1_BID_DIRAS3_MAP1LC3C	0.691488	3.95691e-10	1.12914	2.7635e-09
DAPK1_PEA15_SAR1A	0.691431	2.69742e-08	0.974619	9.09876e-08
DAPK1_PEA15_ST13	0.691413	2.51575e-11	1.20149	2.62834e-10
ATG16L1_PTK6_SAR1A	0.691092	2.23528e-08	0.984386	8.74531e-08
BID_DIRAS3_MAP1LC3C_ST13	0.691073	1.18412e-10	1.15845	1.04002e-09
ATG16L1_DIRAS3_PEA15_SAR1A_ST13	0.691054	2.92452e-10	1.11027	1.99625e-09
BID_ST13	0.690998	5.22638e-12	1.25964	7.38606e-11
DAPK1_PTK6	0.690734	0.000380357	0.667395	0.000472972
DIRAS3_MAP1LC3C_PTK6_ST13	0.690677	1.10355e-09	1.08582	6.49969e-09
ATG16L1_BAG1_ST13	0.690601	4.46095e-13	1.29712	9.20667e-12
ATG16L1_BAG1_DIRAS3_SAR1A	0.690451	3.02526e-09	1.03416	1.41993e-08
DAPK1_NRG3_PEA15	0.690432	1.7063e-09	1.08597	8.28945e-09
ATG16L1_DAPK1_MAP1LC3C_SAR1A_ST13	0.690375	2.21174e-12	1.22987	4.09211e-11
ATG16L1_DAPK1_DIRAS3_NRG3	0.690281	1.20623e-11	1.21239	1.4767e-10
BID	0.689922	4.40595e-07	0.899313	9.14927e-07
BAG1_SAR1A	0.689357	2.26991e-13	1.3116	6.32206e-12
ATG16L1_NRG3_ST13	0.689357	7.35517e-12	1.22142	9.96009e-11
DAPK1_DIRAS3_MAP1LC3C_SAR1A_ST13	0.689262	9.7529e-11	1.13315	9.32355e-10
ATG16L1_DAPK1_DIRAS3_PEA15_ST13	0.689187	1.57472e-11	1.19886	1.66156e-10
ATG16L1_DIRAS3_PEA15_SAR1A	0.689149	2.63119e-11	1.17271	2.65809e-10
DAPK1_MAP1LC3C_SAR1A	0.68913	1.40248e-08	0.997318	6.06591e-08
ATG16L1_DAPK1_DIRAS3_PTK6	0.68913	8.08919e-09	1.0297	3.1463e-08
DIRAS3_NRG3	0.688829	2.40036e-09	1.07975	1.26139e-08
ATG16L1_DIRAS3_NRG3_ST13	0.68881	2.5378e-12	1.24925	3.87821e-11
ATG16L1_DIRAS3_MAP1LC3C_PEA15_ST13	0.688772	9.49989e-12	1.2129	1.2996e-10
DIRAS3_MAP1LC3C_PTK6	0.688621	4.8283e-07	0.896981	1.19569e-06
ATG16L1_BID_DIRAS3_MAP1LC3C_ST13	0.688602	2.02133e-11	1.20323	2.42435e-10
ATG16L1_BID	0.688583	3.1362e-09	1.06862	1.29289e-08
DAPK1_DIRAS3_PTK6	0.688527	1.311e-06	0.875226	2.79765e-06
ATG16L1_DAPK1_DIRAS3_MAP1LC3C_SAR1A	0.68847	1.01593e-09	1.06305	6.18726e-09
ATG16L1_DIRAS3_NRG3_SAR1A	0.688414	4.58574e-13	1.28605	1.08307e-11
BID_DAPK1_DIRAS3	0.688357	2.33402e-07	0.918671	5.22597e-07
ATG16L1_DIRAS3_MAP1LC3C_PTK6	0.688319	6.20054e-09	1.04401	2.94312e-08
ATG16L1_DIRAS3_MAP1LC3C_PTK6_ST13	0.68815	2.18386e-09	1.05998	1.18557e-08
DAPK1_NRG3_SAR1A	0.688018	5.18753e-10	1.08535	3.41865e-09
ATG16L1_DAPK1_MAP1LC3C_ST13	0.687885	5.55719e-10	1.1028	3.84435e-09
ATG16L1_BID_DAPK1_DIRAS3	0.687508	8.0105e-09	1.03777	3.01982e-08
DAPK1_DIRAS3_PEA15	0.687395	1.07417e-09	1.08433	4.86961e-09
BAG1_DIRAS3_ST13	0.687301	3.22011e-12	1.2543	4.64258e-11
ATG16L1_DAPK1_PEA15_SAR1A	0.686961	2.03704e-10	1.11852	1.46861e-09
PEA15_ST13	0.686829	1.56754e-10	1.13758	1.06887e-09
ATG16L1_BID_ST13	0.686754	5.80069e-11	1.18731	4.70934e-10
MAP1LC3C	0.686659	1.81825e-07	0.933719	4.99562e-07
ATG16L1_DAPK1_MAP1LC3C	0.686546	1.81612e-08	1.00771	7.20081e-08
MAP1LC3C_ST13	0.686395	5.52807e-11	1.16794	5.85908e-10
DAPK1_DIRAS3_SAR1A_ST13	0.686339	3.4758e-09	1.02874	1.70057e-08
ATG16L1_DIRAS3_NRG3	0.686282	3.18401e-11	1.20935	3.77535e-10
ATG16L1_DAPK1_DIRAS3_MAP1LC3C_SAR1A_ST13	0.68583	2.44702e-10	1.1049	1.93673e-09
DAPK1_SAR1A_ST13	0.685698	2.89654e-09	1.03636	1.4425e-08
PEA15_SAR1A	0.685679	4.81422e-09	1.02107	2.02975e-08
ATG16L1_BAG1_DAPK1	0.685547	6.85022e-10	1.11816	4.28493e-09
ATG16L1_DAPK1_MAP1LC3C_SAR1A	0.685471	4.02137e-10	1.10671	3.05026e-09
DIRAS3_PEA15_ST13	0.685226	6.44154e-13	1.29577	1.41506e-11
ATG16L1_NRG3_PEA15	0.685056	1.92346e-12	1.27032	3.43113e-11
DAPK1_DIRAS3_MAP1LC3C_ST13	0.684113	1.08319e-09	1.08087	6.07804e-09
DIRAS3_PTK6_ST13	0.683774	1.21456e-09	1.08968	6.34146e-09
ATG16L1_BAG1_SAR1A	0.683736	4.53772e-10	1.0873	2.66431e-09
ATG16L1_DAPK1_NRG3_SAR1A	0.683434	8.28991e-11	1.13771	7.08752e-10
ATG16L1_BAG1_DIRAS3_ST13	0.683415	1.95789e-10	1.13071	1.23385e-09
ATG16L1_DIRAS3_PTK6_ST13	0.683283	7.79842e-10	1.10019	4.46469e-09
BID_DIRAS3_ST13	0.683132	3.74158e-12	1.24918	5.33005e-11
PEA15	0.682812	5.06934e-10	1.13344	3.06323e-09
ATG16L1_DAPK1_DIRAS3_SAR1A_ST13	0.682699	2.48106e-09	1.04026	1.19892e-08
ATG16L1_PEA15_SAR1A	0.682284	6.80845e-11	1.14555	5.66551e-10
ATG16L1_DAPK1_DIRAS3_PEA15	0.682265	6.52936e-10	1.09721	3.20223e-09
DAPK1_DIRAS3_MAP1LC3C	0.682189	1.39773e-07	0.930944	3.87386e-07
ATG16L1_DAPK1_NRG3_PEA15	0.681869	4.49511e-08	0.976168	1.35188e-07
ATG16L1_DAPK1_PEA15_ST13	0.681869	2.04318e-11	1.20463	2.25852e-10
MAP1LC3C_SAR1A_ST13	0.681605	6.26932e-10	1.07163	3.86645e-09
ATG16L1_PEA15_ST13	0.680681	5.15949e-11	1.17158	4.35494e-10
ATG16L1_DAPK1_DIRAS3_MAP1LC3C_ST13	0.680567	3.5243e-10	1.10816	2.5139e-09
ATG16L1_BID_DIRAS3_ST13	0.680548	8.14136e-11	1.15453	5.94593e-10
ATG16L1_DAPK1_SAR1A_ST13	0.680284	4.59441e-12	1.21964	6.58368e-11
ATG16L1_DIRAS3_PEA15_ST13	0.680115	4.74671e-12	1.2407	6.7882e-11
ATG16L1_DAPK1_PTK6	0.679964	3.9424e-05	0.745943	5.94352e-05
DAPK1_DIRAS3_SAR1A	0.679455	3.87029e-07	0.878828	9.4183e-07
ATG16L1_MAP1LC3C_SAR1A_ST13	0.679455	1.27664e-10	1.11507	1.05093e-09
ATG16L1_DAPK1_DIRAS3_MAP1LC3C	0.679266	7.64822e-08	0.954613	2.30356e-07
DIRAS3_MAP1LC3C_SAR1A_ST13	0.678361	5.42104e-12	1.22318	9.77224e-11
DIRAS3_PEA15	0.677682	2.41028e-10	1.12996	1.555e-09
ATG16L1_MAP1LC3C_ST13	0.677625	2.35562e-10	1.11085	1.8893e-09
NRG3_SAR1A	0.676889	2.15162e-08	0.969313	7.64683e-08
ATG16L1_DAPK1_DIRAS3_SAR1A	0.676814	3.98494e-08	0.947439	1.32576e-07
DIRAS3_MAP1LC3C_SAR1A	0.676305	4.87428e-09	1.02205	2.24945e-08
ATG16L1_BAG1_DIRAS3	0.67621	1.94922e-10	1.14293	1.4214e-09
BAG1	0.676116	1.91442e-05	0.759365	2.92892e-05
BAG1_DIRAS3	0.67572	3.71714e-08	0.980111	1.13504e-07
ATG16L1_DIRAS3_MAP1LC3C_SAR1A_ST13	0.675701	2.18194e-10	1.11418	1.78221e-09
[truncated: 49 more rows]
